# Supplementary material for: Packing Preferences of Chalcones: A Model Conjugated Pharmaceutical Scaffold
Source: Cryst Growth Des. 2022 Feb 11;22(3):1801–16. doi: 10.1021/acs.cgd.1c01381 (PMC9097456; doi:10.1021/acs.cgd.1c01381)
Supplement: Supplementary file 2 — cg1c01381_si_002.xlsx [file cg1c01381_si_002.xlsx]

## Sheet: CrystPck Purple Xpac order
	SEZSIA	OZUMUT	RIPDOM01	KIKKOF	YIFVOZ	SEZSUM	SEZTAT	TARCIY	19mec07e	ip3pa	YESMEP	KORROY	PUGVAP	MENCOY01	AJUFAO	VIDJIC	YISKAR02	FASKES	ARUGUR	BRCHAL	cp3p+dp4p_disorder	CIQFEO	LEHROG	LEPYIP	GAVBEL	MIYCAZ	cp4p	GEJJUB	LOBVEE	QEDHOY	PAQJOJ	IWALAV	cp5p	IZEFOI	MEGYON02	MENCOY	LANRID	PUQSOJ	HUFZEO	IDUPAZ	RUFGOP	VIDFEU	OBIYUW	CICLUW	HUFZAK	AMIWEA	GASBEK	XEXXUW	20mec08b
SEZSIA	25	1	2	1	1	1	1	1	1	2	1	2	1	1	1	1	1	2	1	2	1	1	1	1	1	1	2	1	1	1	1	2	2	2	2	1	1	3	1	1	1	1	1	1	1	1	1	1	1
OZUMUT	1	25	16	20	17	20	20	17	16	16	20	18	18	10	7	7	7	7	10	7	11	10	11	11	12	10	11	12	10	10	10	10	10	10	11	10	3	3	3	3	3	3	3	3	3	3	3	3	3
RIPDOM01	2	16	25	16	17	17	17	12	19	14	16	12	17	7	10	7	7	8	7	9	7	7	7	7	7	7	7	7	7	7	7	7	7	7	7	7	5	4	3	7	3	4	7	6	7	3	3	3	3
KIKKOF	1	20	16	25	17	20	20	17	16	16	20	18	17	10	7	7	7	7	10	7	11	10	11	11	12	11	11	12	10	10	10	10	10	10	11	10	3	3	3	3	3	3	3	3	3	3	3	3	3
YIFVOZ	1	17	17	17	25	18	18	17	17	17	17	18	20	7	10	11	5	10	7	7	7	7	7	7	7	7	7	7	7	7	7	7	7	7	7	7	3	3	3	3	3	3	3	3	3	3	3	3	3
SEZSUM	1	20	17	20	18	25	20	17	17	17	20	18	18	10	7	7	2	7	10	7	9	10	9	9	9	9	9	9	9	9	9	10	9	9	9	9	3	3	3	3	3	3	3	3	3	3	3	3	3
SEZTAT	1	20	17	20	18	20	25	18	17	17	20	19	18	10	7	7	2	7	10	7	9	9	9	9	9	9	9	9	9	9	10	10	9	9	9	9	3	3	3	3	3	3	3	3	3	3	3	3	3
TARCIY	1	17	12	17	17	17	18	25	15	14	17	18	17	10	7	7	7	7	9	7	13	7	11	12	11	13	12	12	11	13	8	8	8	12	10	10	7	10	9	8	8	3	3	5	4	3	3	3	3
19mec07e	1	16	19	16	17	17	17	15	25	15	16	15	17	7	7	7	7	12	7	11	7	7	7	7	7	7	7	7	7	7	7	7	7	7	7	7	3	3	3	3	3	3	3	3	3	3	3	3	3
ip3pa	2	16	14	16	17	17	17	14	15	25	16	14	17	7	7	7	7	7	11	7	10	11	11	10	10	7	10	10	10	11	11	11	11	11	11	7	3	7	3	3	4	7	7	3	3	3	3	3	3
YESMEP	1	20	16	20	17	20	20	17	16	16	25	18	18	10	7	7	7	7	9	7	12	9	11	12	12	10	11	12	10	10	9	10	10	10	11	10	3	3	3	3	3	3	3	3	3	3	3	3	3
KORROY	2	18	12	18	18	18	19	18	15	14	18	25	18	12	7	7	9	7	12	7	13	12	12	13	13	9	13	13	13	9	12	12	12	12	11	12	3	3	3	3	3	3	3	3	3	3	3	3	3
PUGVAP	1	18	17	17	20	18	18	17	17	17	18	18	25	7	11	11	2	9	7	4	7	7	7	7	7	7	7	7	7	7	7	7	7	7	7	7	1	3	3	3	3	3	3	3	3	3	3	3	3
MENCOY01	1	10	7	10	7	10	10	10	7	7	10	12	7	25	15	14	11	7	11	7	13	11	11	13	13	11	13	13	13	12	11	11	11	12	11	18	3	8	6	3	3	3	3	3	3	3	3	3	3
AJUFAO	1	7	10	7	10	7	7	7	7	7	7	7	11	15	25	20	7	8	7	7	7	7	7	7	7	7	7	7	7	7	7	7	7	7	7	13	5	3	3	3	3	3	3	3	3	3	3	3	3
VIDJIC	1	7	7	7	11	7	7	7	7	7	7	7	11	14	20	25	7	9	7	3	7	7	7	7	7	7	7	7	7	7	7	7	7	7	7	12	3	3	3	3	3	3	3	3	3	3	3	3	3
YISKAR02	1	7	7	7	5	2	2	7	7	7	7	9	2	11	7	7	25	7	9	7	13	7	11	13	13	7	13	13	13	7	8	10	9	12	11	11	3	3	3	3	3	3	3	3	3	3	3	3	3
FASKES	2	7	8	7	10	7	7	7	12	7	7	7	9	7	8	9	7	25	17	17	17	17	17	17	17	17	17	17	17	11	18	18	18	18	17	14	7	7	7	7	7	7	7	7	7	7	7	12	7
ARUGUR	1	10	7	10	7	10	10	9	7	11	9	12	7	11	7	7	9	17	25	16	20	20	20	20	17	17	20	20	20	13	20	20	20	20	17	14	9	9	11	8	11	11	8	8	8	8	7	7	7
BRCHAL	2	7	9	7	7	7	7	7	11	7	7	7	4	7	7	3	7	17	16	25	13	13	14	13	13	13	13	13	13	12	16	15	15	13	14	12	7	7	7	7	7	7	7	7	7	7	7	12	11
cp3p+dp4p_disorder	1	11	7	11	7	9	9	13	7	10	12	13	7	13	7	7	13	17	20	13	25	20	20	20	20	20	20	20	20	14	20	20	20	20	20	18	12	13	7	6	7	12	12	6	6	7	6	7	6
CIQFEO	1	10	7	10	7	10	9	7	7	11	9	12	7	11	7	7	7	17	20	13	20	25	20	20	20	20	20	20	20	12	20	20	20	20	20	17	7	11	12	7	12	4	8	8	8	7	7	7	3
LEHROG	1	11	7	11	7	9	9	11	7	11	11	12	7	11	7	7	11	17	20	14	20	20	25	20	20	20	20	20	20	13	20	20	20	20	20	18	13	13	12	9	12	13	13	9	9	7	7	7	7
LEPYIP	1	11	7	11	7	9	9	12	7	10	12	13	7	13	7	7	13	17	20	13	20	20	20	25	20	20	20	20	20	14	20	20	20	20	20	19	13	12	7	6	7	12	12	6	6	7	6	7	6
GAVBEL	1	12	7	12	7	9	9	11	7	10	12	13	7	13	7	7	13	17	17	13	20	20	20	20	25	20	20	20	20	14	20	20	20	20	20	19	13	13	7	6	8	12	12	6	6	7	6	7	6
MIYCAZ	1	10	7	11	7	9	9	13	7	7	10	9	7	11	7	7	7	17	17	13	20	20	20	20	20	25	20	20	20	14	19	16	17	20	20	17	13	13	7	11	10	9	9	6	6	7	6	7	6
cp4p	2	11	7	11	7	9	9	12	7	10	11	13	7	13	7	7	13	17	20	13	20	20	20	20	20	20	25	20	20	14	20	20	20	20	20	19	13	12	7	6	8	12	12	6	6	7	6	7	6
GEJJUB	1	12	7	12	7	9	9	12	7	10	12	13	7	13	7	7	13	17	20	13	20	20	20	20	20	20	20	25	20	14	20	20	20	20	20	19	13	13	7	6	8	12	12	6	6	7	6	7	6
LOBVEE	1	10	7	10	7	9	9	11	7	10	10	13	7	13	7	7	13	17	20	13	20	20	20	20	20	20	20	20	25	20	20	20	20	20	19	18	13	12	7	8	8	12	12	6	6	7	6	7	6
QEDHOY	1	10	7	10	7	9	9	13	7	11	10	9	7	12	7	7	7	11	13	12	14	12	13	14	14	14	14	14	20	25	12	14	13	20	13	11	13	9	12	9	12	9	9	7	7	6	6	3	6
PAQJOJ	1	10	7	10	7	9	10	8	7	11	9	12	7	11	7	7	8	18	20	16	20	20	20	20	20	19	20	20	20	12	25	20	20	20	20	17	7	10	11	7	11	6	10	10	10	10	6	7	4
IWALAV	2	10	7	10	7	10	10	8	7	11	10	12	7	11	7	7	10	18	20	15	20	20	20	20	20	16	20	20	20	14	20	25	20	20	16	14	7	8	12	8	12	12	12	8	8	7	7	7	7
cp5p	2	10	7	10	7	9	9	8	7	11	10	12	7	11	7	7	9	18	20	15	20	20	20	20	20	17	20	20	20	13	20	20	25	20	17	15	9	9	12	9	12	12	12	9	9	7	7	7	7
IZEFOI	2	10	7	10	7	9	9	12	7	11	10	12	7	12	7	7	12	18	20	13	20	20	20	20	20	20	20	20	20	20	20	20	20	25	19	18	13	9	11	9	11	13	13	9	9	8	7	7	9
MEGYON02	2	11	7	11	7	9	9	10	7	11	11	11	7	11	7	7	11	17	17	14	20	20	20	20	20	20	20	20	19	13	20	16	17	19	25	18	8	12	12	12	13	11	10	12	12	7	6	7	6
MENCOY	1	10	7	10	7	9	9	10	7	7	10	12	7	18	13	12	11	14	14	12	18	17	18	19	19	17	19	19	18	11	17	14	15	18	18	25	7	12	12	11	11	5	9	9	6	7	6	7	4
LANRID	1	3	5	3	3	3	3	7	3	3	3	3	1	3	5	3	3	7	9	7	12	7	13	13	13	13	13	13	13	13	7	7	9	13	8	7	25	20	13	16	12	19	17	12	12	16	12	15	14
PUQSOJ	3	3	4	3	3	3	3	10	3	7	3	3	3	8	3	3	3	7	9	7	13	11	13	12	13	13	12	13	12	9	10	8	9	9	12	12	20	25	13	20	14	19	18	13	13	16	12	12	14
HUFZEO	1	3	3	3	3	3	3	9	3	3	3	3	3	6	3	3	3	7	11	7	7	12	12	7	7	7	7	7	7	12	11	12	12	11	12	12	13	13	25	15	20	14	13	13	13	16	14	15	15
IDUPAZ	1	3	7	3	3	3	3	8	3	3	3	3	3	3	3	3	3	7	8	7	6	7	9	6	6	11	6	6	8	9	7	8	9	9	12	11	16	20	15	25	14	13	14	11	11	16	12	12	14
RUFGOP	1	3	3	3	3	3	3	8	3	4	3	3	3	3	3	3	3	7	11	7	7	12	12	7	8	10	8	8	8	12	11	12	12	11	13	11	12	14	20	14	25	12	12	12	12	16	12	15	15
VIDFEU	1	3	4	3	3	3	3	3	3	7	3	3	3	3	3	3	3	7	11	7	12	4	13	12	12	9	12	12	12	9	6	12	12	13	11	5	19	19	14	13	12	25	20	15	15	16	12	12	14
OBIYUW	1	3	7	3	3	3	3	3	3	7	3	3	3	3	3	3	3	7	8	7	12	8	13	12	12	9	12	12	12	9	10	12	12	13	10	9	17	18	13	14	12	20	25	18	18	16	12	12	14
CICLUW	1	3	6	3	3	3	3	5	3	3	3	3	3	3	3	3	3	7	8	7	6	8	9	6	6	6	6	6	6	7	10	8	9	9	12	9	12	13	13	11	12	15	18	25	20	16	12	12	15
HUFZAK	1	3	7	3	3	3	3	4	3	3	3	3	3	3	3	3	3	7	8	7	6	8	9	6	6	6	6	6	6	7	10	8	9	9	12	6	12	13	13	11	12	15	18	20	25	16	12	12	15
AMIWEA	1	3	3	3	3	3	3	3	3	3	3	3	3	3	3	3	3	7	8	7	7	7	7	7	7	7	7	7	7	6	10	7	7	8	7	7	16	16	16	16	16	16	16	16	16	25	16	12	16
GASBEK	1	3	3	3	3	3	3	3	3	3	3	3	3	3	3	3	3	7	7	7	6	7	7	6	6	6	6	6	6	6	6	7	7	7	6	6	12	12	14	12	12	12	12	12	12	16	25	17	18
XEXXUW	1	3	3	3	3	3	3	3	3	3	3	3	3	3	3	3	3	12	7	12	7	7	7	7	7	7	7	7	7	3	7	7	7	7	7	7	15	12	15	12	15	12	12	12	12	12	17	25	18
20mec08b	1	3	3	3	3	3	3	3	3	3	3	3	3	3	3	3	3	7	7	11	6	3	7	6	6	6	6	6	6	6	4	7	7	9	6	4	14	14	15	14	15	14	14	15	15	16	18	18	25
ep5m_200k	1	3	3	3	3	3	3	3	3	3	3	3	3	3	3	3	3	7	7	7	7	3	7	7	7	7	7	7	7	7	4	7	7	7	4	7	17	17	17	17	17	17	17	17	17	16	18	11	17
VIVJIU	1	3	3	3	3	3	3	3	3	8	3	3	3	3	3	3	3	7	11	7	11	7	11	11	11	10	11	11	11	9	11	11	12	11	10	11	13	15	16	15	16	18	16	16	16	17	13	16	14
GOKPED	1	3	3	3	3	3	3	3	3	3	3	3	3	3	3	3	3	6	4	5	4	7	4	6	6	4	3	3	3	3	6	4	3	3	6	6	8	8	8	8	11	8	8	11	8	12	13	20	13
ODEDEH	1	3	3	3	3	3	3	3	3	3	3	3	3	3	3	3	3	7	7	8	6	3	4	4	4	7	7	7	7	7	3	7	7	7	4	4	14	14	14	14	14	14	14	14	14	16	14	9	16
IGAPAI	1	3	3	3	3	3	3	3	3	7	3	3	3	3	3	3	3	7	10	7	7	7	8	7	7	7	7	7	7	12	6	12	9	9	3	3	18	19	18	18	17	20	19	18	17	16	16	8	16
CICSAJ	1	3	3	3	3	3	3	3	3	3	3	3	3	3	3	3	3	9	7	7	7	7	7	7	7	7	7	7	7	4	7	7	7	7	7	7	17	17	17	17	17	17	17	17	17	16	17	12	17
TERTAM	1	3	3	3	3	3	3	3	3	3	3	3	3	3	3	5	3	7	7	7	7	4	7	7	7	7	7	7	7	6	7	7	7	7	7	7	7	7	7	9	7	7	7	7	7	7	7	7	7
CERYAA02	1	3	3	3	3	3	3	3	3	3	3	3	3	3	3	3	3	3	3	3	3	3	3	3	3	3	3	3	3	3	3	3	3	3	3	3	6	7	6	6	6	6	6	6	6	7	7	6	6
PEFNAS	1	3	3	3	3	3	3	3	3	3	3	3	1	3	6	5	3	3	3	3	3	3	3	3	3	3	3	3	3	3	3	3	3	3	3	3	3	3	3	3	3	3	3	3	3	3	3	3	3
PIRDEB	1	3	3	3	3	3	3	7	3	3	3	3	3	7	3	3	10	3	3	3	7	3	7	7	7	7	7	7	7	7	3	3	7	7	7	7	7	11	10	7	9	3	7	3	3	3	3	5	3
DMCHAL	1	3	3	3	3	3	3	3	3	3	3	7	3	7	3	3	3	3	3	3	10	3	10	10	10	10	10	10	10	10	3	10	10	10	10	13	7	7	8	8	7	3	3	3	3	3	3	3	3
a-8p	1	3	3	3	3	3	3	7	3	3	3	3	3	3	3	3	3	3	3	3	3	3	3	3	3	7	3	3	3	7	3	3	3	3	3	3	7	8	8	8	7	3	3	4	5	3	3	3	3
ep8p	3	3	3	3	3	3	3	3	3	5	3	3	3	3	3	3	3	3	5	3	5	5	5	5	5	3	5	5	5	5	5	5	5	5	3	5	5	3	5	3	5	5	5	3	5	3	3	3	4
RIYRAT	1	3	5	3	3	3	3	3	3	7	3	3	3	3	3	3	3	3	5	3	5	5	5	5	5	5	5	5	5	5	5	5	5	5	5	5	7	5	6	8	6	7	7	8	8	3	3	3	3
MEHGIQ	1	3	5	3	3	3	3	3	3	7	3	3	3	3	3	3	3	3	5	3	5	5	5	5	5	5	5	5	5	5	5	5	5	5	5	5	7	7	6	8	5	7	7	8	8	3	3	3	3
VEHRIM	1	3	3	3	3	3	3	3	3	3	3	3	3	3	3	3	3	7	9	7	7	4	9	7	7	7	7	7	7	7	9	8	11	9	7	7	7	7	7	7	7	7	7	7	7	8	7	7	7
CERYAA01	1	3	3	3	3	3	3	8	3	3	3	3	3	8	6	3	3	3	3	3	3	3	3	3	3	7	3	3	3	7	3	3	3	3	3	6	8	7	6	8	7	3	3	4	4	3	5	3	3
VOQXUV01	1	9	7	9	7	7	7	7	7	7	7	7	7	3	3	3	3	3	3	3	3	3	3	3	3	3	3	3	3	3	3	3	3	3	3	3	3	3	3	3	3	3	3	3	3	3	3	3	3
MOGNON01	1	9	7	9	7	7	7	7	7	7	7	7	7	3	3	3	3	3	3	3	3	3	3	3	3	3	3	3	3	3	3	3	3	3	3	3	3	3	3	3	3	3	3	3	3	3	3	3	3
VOQXUV	1	10	7	12	7	9	7	9	7	7	10	11	7	3	3	3	1	3	3	3	3	3	3	3	3	3	3	3	3	3	3	3	3	3	3	3	1	3	3	3	3	3	3	3	3	3	3	3	3
NEQVAH	1	11	7	12	7	10	10	9	8	7	11	11	7	3	3	3	3	3	3	3	3	3	3	3	3	3	3	3	3	3	3	3	3	3	3	3	3	3	3	3	3	3	3	3	3	3	3	3	3
YUQFIA	1	3	3	3	3	3	3	3	3	3	3	3	3	3	3	3	3	3	3	3	3	3	3	3	3	3	3	3	3	3	3	3	3	3	3	3	1	3	3	3	3	3	3	3	3	3	3	3	3
DUSWAQ	1	3	3	3	1	1	1	3	3	3	3	3	3	3	3	3	3	3	3	3	3	3	3	3	3	4	3	3	3	3	3	3	3	3	3	3	3	7	3	8	3	3	3	9	9	3	3	3	3
BUDYOP01	1	3	3	3	3	3	3	3	3	3	3	3	3	3	3	3	3	3	3	3	3	3	3	3	3	3	3	3	3	3	3	3	3	3	3	3	3	3	3	3	3	3	3	3	3	3	7	3	4
LEBGUU	1	3	3	3	1	1	1	4	3	3	3	3	1	3	3	3	3	3	3	3	3	3	3	3	3	3	3	3	3	3	3	3	3	3	3	3	3	3	3	3	3	3	3	3	3	3	9	3	3
CERYAA03	1	1	3	1	1	1	1	3	3	3	1	3	1	3	6	1	3	3	3	3	3	3	3	3	3	3	3	3	3	3	3	3	3	3	3	3	3	3	3	3	3	3	3	3	3	3	7	3	3
FAQFOS	1	1	3	1	1	1	1	3	3	3	1	3	1	5	2	2	3	1	3	3	3	3	3	3	3	3	3	3	3	3	3	3	3	3	3	5	3	3	3	3	3	3	3	3	3	3	4	3	3
QEXLAH	1	1	3	1	1	1	1	3	3	3	1	3	1	5	1	1	3	3	3	3	3	3	3	3	3	3	3	3	3	3	3	3	3	3	3	3	3	3	3	3	3	3	3	3	3	3	4	3	3
IKOFAR01	1	1	3	1	1	1	1	6	1	3	1	3	1	3	1	1	3	1	3	3	3	1	1	1	1	3	1	1	3	3	1	3	3	3	1	2	4	3	1	3	1	3	1	1	1	1	7	3	1
WINMAI	1	1	3	1	1	1	1	8	3	3	1	3	1	3	3	2	3	3	3	3	8	3	8	8	8	7	8	8	8	3	1	3	8	8	3	3	7	3	3	3	3	3	3	3	3	3	3	3	3
SUZPIN	1	1	3	1	1	1	1	8	3	3	1	3	1	1	1	2	3	3	3	3	8	3	8	8	8	7	8	8	7	7	1	3	3	8	3	3	7	7	3	7	3	3	3	3	3	1	3	3	1
REPXES	1	1	3	1	1	1	1	3	3	3	1	3	1	3	3	1	3	3	3	3	3	3	3	3	3	3	3	3	3	3	1	3	3	3	1	3	3	3	3	3	3	3	3	3	3	3	3	3	1
UVUSOV	1	1	3	1	1	1	1	3	3	3	1	3	1	3	3	1	3	3	3	3	3	3	3	3	3	3	3	3	3	3	2	3	3	3	3	3	3	3	3	3	3	3	3	3	3	3	3	3	3
QERNUX	1	3	3	3	3	3	3	3	3	5	3	3	3	3	3	3	3	3	5	3	5	5	5	3	3	3	5	3	3	5	5	5	5	5	5	5	3	5	5	3	3	5	5	6	6	3	3	3	3
SOGCOH	1	3	3	3	3	1	1	3	3	3	3	3	1	3	3	3	3	3	3	3	3	3	3	3	3	3	3	3	3	3	3	3	3	3	3	3	3	3	3	3	3	3	3	3	3	3	3	3	3
FEDSUD	1	3	3	3	3	3	3	3	3	1	3	3	3	3	3	3	3	1	1	3	3	3	1	3	3	1	3	1	3	3	3	1	3	3	3	3	3	3	3	3	1	1	1	3	3	3	2	3	3
LERXOW	1	1	1	1	1	1	1	3	1	1	1	1	1	1	1	1	1	1	1	1	1	1	1	1	1	3	1	1	1	3	1	1	1	1	1	1	4	1	2	3	2	1	1	3	3	1	1	1	1
KIKCEN	1	3	5	3	1	1	1	7	3	3	3	7	1	7	3	1	3	3	3	3	7	3	7	7	7	7	7	7	7	7	3	7	7	7	7	7	7	7	3	7	3	3	3	3	3	3	3	3	3
IKOFAR	1	1	3	1	1	1	1	3	3	3	1	3	1	1	1	1	3	3	3	3	3	3	3	3	3	3	3	3	3	3	1	3	3	3	3	3	3	3	3	3	3	3	3	3	3	1	3	3	3
WOTRAA	1	1	3	1	1	1	1	3	3	3	3	3	1	3	3	1	3	3	3	3	3	3	3	3	3	3	3	3	3	3	3	3	3	3	3	3	3	3	3	3	3	3	3	3	3	3	3	3	3
MOBNOJ	1	3	5	3	3	3	3	3	3	1	3	3	3	3	6	5	3	1	1	1	3	3	1	1	1	1	1	1	1	3	3	1	1	3	3	3	2	3	3	1	1	1	1	3	3	3	1	3	3
XEFLUS	1	1	3	1	1	1	1	3	3	9	1	3	1	3	3	1	3	3	9	3	9	3	9	9	9	9	9	9	9	9	8	9	9	9	3	3	8	3	3	3	3	8	8	3	3	3	3	3	3
XEFMAZ	1	5	6	5	1	1	1	5	6	8	5	6	1	5	5	1	5	5	7	5	7	7	7	7	7	7	7	7	7	7	7	7	7	7	5	5	7	7	7	7	7	7	6	7	7	5	5	5	5
SOYLEY	1	1	3	1	1	1	1	2	2	2	1	2	1	2	4	3	2	2	2	2	2	2	2	2	2	2	2	2	2	2	2	2	2	2	2	2	4	2	2	2	2	2	2	4	2	2	2	2	2
TULQUM	1	3	3	3	1	1	1	3	1	3	3	1	1	1	3	3	3	1	1	3	1	1	1	1	1	1	1	1	1	1	3	1	1	3	1	1	1	1	1	1	1	1	3	3	3	3	1	1	3
gp8m	5	3	9	3	3	1	2	7	6	8	6	7	3	5	5	3	5	6	5	7	6	6	6	6	6	6	6	6	5	7	6	6	6	5	6	6	9	8	8	7	8	8	8	9	9	7	8	5	8
XALQAF	1	3	3	3	3	3	3	3	3	3	3	3	3	3	3	3	3	3	3	3	3	3	3	3	3	3	3	3	3	3	3	3	3	3	3	3	3	3	3	3	3	3	3	3	3	3	3	3	3
XISGAI01	1	3	3	3	3	3	3	3	3	3	3	3	3	3	3	3	3	3	3	3	3	3	3	3	3	3	3	3	3	3	3	3	3	3	3	3	3	3	3	3	3	3	3	3	3	3	3	3	3
HESGES	1	3	3	3	3	3	3	3	3	3	3	3	3	3	3	3	3	3	3	3	3	3	3	3	3	3	3	3	3	3	3	3	3	3	3	3	3	3	3	3	3	3	3	3	3	3	3	3	3
ZIJQEQ	1	3	3	3	3	3	3	3	3	3	3	3	3	3	3	3	3	3	3	3	3	3	3	3	3	3	3	3	3	3	3	3	3	3	3	3	3	3	3	3	3	3	3	3	3	3	3	3	3
HOPBEV	1	1	1	1	1	1	1	1	1	1	1	1	1	1	1	1	2	1	1	1	1	1	1	1	1	1	1	1	1	1	1	1	1	1	1	1	1	1	1	1	1	1	1	1	1	1	1	1	1
bp5m	1	3	5	3	3	3	3	5	3	3	3	5	3	5	3	3	3	3	3	3	5	3	3	5	5	5	5	5	5	7	3	3	3	5	5	5	6	7	7	6	7	3	5	5	6	3	3	3	3
POWWII	1	3	5	3	3	3	3	3	3	3	3	3	3	3	3	3	3	3	3	3	3	3	3	3	3	7	3	3	3	7	3	3	3	3	7	7	7	7	7	7	3	5	5	5	5	3	1	3	3
20mec09	1	3	3	3	3	3	3	6	3	3	3	3	3	3	3	3	1	3	3	3	3	3	3	3	3	6	3	3	3	6	4	3	3	3	5	3	6	3	3	3	6	3	6	6	6	3	3	3	3
NIFDOW	1	3	1	3	3	3	3	1	1	1	3	3	3	3	3	3	1	1	1	1	3	1	1	1	1	1	1	1	1	3	3	3	1	1	3	3	2	1	3	2	1	3	1	2	1	3	3	3	3
QOQKAK	1	3	1	3	3	3	3	1	1	1	3	1	3	3	1	3	1	1	1	1	1	1	1	1	1	1	1	1	1	1	1	1	1	1	1	1	1	1	1	1	1	1	1	1	1	1	1	1	1
gm8p_red	1	1	1	1	1	1	1	1	1	1	1	1	1	1	1	1	1	2	2	2	2	2	2	2	2	2	2	2	2	1	2	2	2	2	2	2	2	2	2	2	2	1	2	2	2	2	2	2	1
PUQSUP	1	1	1	1	1	1	1	1	1	1	1	1	1	1	1	1	1	1	1	1	1	1	1	1	1	1	1	1	1	1	1	1	1	1	2	2	1	2	1	2	1	1	1	2	2	1	1	1	1
JEJCAF	1	1	1	1	1	1	1	1	1	1	1	1	1	1	1	1	1	1	1	1	1	1	1	1	1	1	1	1	1	1	1	1	1	1	1	1	2	1	1	1	1	1	1	1	1	1	1	1	1
FASRUP	1	1	1	1	1	1	1	1	1	1	1	1	1	1	1	1	1	1	1	1	1	1	1	1	1	1	1	1	1	1	1	1	1	1	1	1	1	1	1	1	1	1	1	1	1	1	1	1	1
TIFWOX	1	1	1	1	1	1	1	1	1	2	1	1	1	1	1	1	1	1	3	1	2	3	2	2	1	1	2	2	2	2	2	2	3	2	2	2	1	2	3	1	2	2	1	3	3	1	2	1	1
NURFIQ	1	1	1	1	1	1	1	1	1	1	1	1	1	1	1	1	1	1	1	1	1	1	1	1	1	1	1	1	1	1	1	1	1	1	1	1	1	1	1	1	1	1	1	1	1	1	1	1	1
ep2o	1	1	2	1	1	1	1	1	1	1	1	1	1	1	1	1	1	1	1	1	1	2	1	2	2	2	2	2	2	1	1	1	2	2	2	2	3	3	2	3	3	2	2	2	5	1	1	1	1
KOGQIJ	1	1	2	1	1	1	1	1	1	1	1	1	1	1	1	1	1	1	2	1	2	2	2	2	2	1	2	2	2	2	1	1	1	1	2	2	2	3	2	3	2	2	2	3	3	1	1	1	1
CIQFAK	1	1	1	1	1	1	1	1	1	1	1	1	1	1	1	1	1	1	1	1	1	1	1	1	1	1	1	1	1	1	1	1	1	1	1	1	1	1	1	1	1	1	1	1	1	1	1	1	1
EVOCOJ	1	1	1	1	1	1	1	1	1	1	1	1	1	1	1	1	1	1	1	1	1	1	1	1	1	1	1	1	1	1	1	1	1	1	1	1	1	1	1	1	1	1	1	1	1	1	1	1	1
JAXTEI	1	1	1	1	1	1	1	1	1	1	1	1	1	1	1	1	1	1	1	1	1	1	1	1	1	1	1	1	1	1	1	1	1	1	1	1	1	1	1	1	1	1	1	1	1	1	1	1	1
PIVJIQ	1	1	1	1	1	3	3	1	1	1	1	1	1	1	1	1	1	1	2	1	2	1	1	1	1	1	1	1	1	1	1	1	1	1	1	1	2	3	2	2	1	1	2	2	2	2	3	1	1
KOGQEF	1	1	1	1	1	3	3	1	1	1	1	1	1	1	1	1	1	1	1	2	1	1	1	1	1	1	1	1	1	2	1	1	2	1	1	1	2	2	1	2	1	2	1	1	1	1	1	1	2
gm8m-yellow	1	1	1	1	1	1	1	1	1	1	1	1	1	1	1	1	1	1	1	1	1	2	1	1	1	1	1	1	1	1	1	1	1	1	1	1	1	1	1	1	1	1	1	1	1	1	1	1	1
ep2m	1	1	1	1	3	3	3	1	1	1	1	1	3	1	1	1	1	1	1	1	2	1	1	1	1	1	1	1	1	1	1	1	1	1	1	1	1	1	2	2	1	1	1	1	1	1	2	1	1
SEZSOG	1	1	1	1	1	1	1	1	1	1	1	1	1	1	1	1	1	1	1	2	1	1	1	1	1	1	1	1	1	1	1	1	1	1	1	1	1	1	1	1	1	1	1	1	1	1	1	1	2
VIDDES	1	1	1	1	1	1	1	1	1	1	1	1	1	1	1	1	1	1	1	1	1	1	1	1	1	1	1	1	1	1	1	1	1	1	1	1	1	1	1	1	1	1	1	1	1	1	1	1	1
VUTFEV02	1	2	2	2	1	1	1	2	2	2	2	2	2	2	1	2	2	2	2	2	2	2	2	2	2	2	2	2	2	2	2	2	2	2	2	2	1	1	1	1	1	1	1	1	1	1	1	3	1
FIWHAV	1	3	3	3	3	1	1	1	1	1	3	1	1	1	1	3	3	3	1	3	1	1	1	1	1	3	3	3	3	1	1	1	3	3	1	1	3	3	3	3	3	1	3	3	3	3	3	1	1
ILIMEV	1	1	1	1	1	1	1	3	1	1	1	1	1	1	1	1	3	1	3	1	1	1	1	1	1	1	1	1	1	1	1	1	1	1	1	1	3	3	3	1	3	1	1	3	1	1	1	1	1
BUDYOP	1	1	3	1	1	1	1	5	1	3	1	1	1	1	1	1	3	1	1	1	1	1	1	1	3	5	1	1	3	3	1	1	1	1	1	1	3	1	1	3	1	1	1	3	3	1	1	1	1
IFUWIQ	1	1	3	1	1	1	1	3	3	6	1	3	1	3	3	1	3	3	3	5	6	7	6	6	7	7	6	6	6	3	2	3	3	6	7	7	6	6	3	6	4	8	8	8	8	1	5	3	3
HURXAT	1	1	3	1	1	1	1	6	1	6	1	6	1	6	1	1	6	1	1	1	1	1	1	1	1	1	1	1	1	6	1	6	1	1	1	5	1	1	1	1	1	1	1	1	1	1	1	1	1
BZYACO	1	1	1	1	1	1	1	1	1	1	1	1	1	1	1	1	1	1	1	1	1	1	1	1	1	1	1	1	1	1	1	1	1	1	1	1	3	1	1	1	1	1	1	1	1	1	1	1	1
ILIMEV01	1	1	1	1	1	1	1	1	1	1	1	1	1	1	1	1	1	1	1	1	1	1	1	1	1	3	1	1	1	1	1	1	1	1	1	1	3	1	1	1	1	1	1	1	3	1	1	1	1
ILIMEV02	1	1	1	1	1	1	1	3	1	1	1	1	1	1	1	1	1	1	1	1	1	1	1	1	1	3	1	1	1	1	1	1	1	1	1	1	3	1	1	1	1	1	1	1	1	1	1	1	1
XOHHUA	1	1	1	1	1	1	1	1	1	1	1	1	1	1	1	1	1	1	1	1	1	1	1	1	1	1	1	1	1	1	1	1	1	1	1	1	1	1	1	1	1	1	1	1	1	1	1	1	1
FINHIU02	1	1	1	1	1	1	1	1	1	1	1	1	1	1	1	1	1	1	1	1	1	1	1	1	1	1	1	1	1	1	1	1	1	1	1	1	1	1	1	3	1	1	1	1	3	1	1	1	1
KIKQOL	1	1	1	1	1	1	1	1	1	1	1	1	1	1	1	1	1	1	1	1	1	1	1	1	1	1	1	1	1	2	2	1	1	1	2	1	1	1	1	1	1	1	1	1	1	1	3	1	1
TAMMUS	1	1	1	1	1	1	1	1	1	1	1	1	1	1	1	1	1	1	1	1	1	1	1	1	1	1	1	1	1	1	1	1	1	1	1	1	1	1	1	1	1	1	1	1	1	1	1	1	1
KOFGUI	1	1	1	1	1	1	1	1	1	1	1	1	1	1	1	1	1	1	1	1	1	1	1	1	1	1	1	1	1	1	1	1	1	1	1	1	1	1	1	1	1	1	1	1	1	1	1	1	1
XOFFEF	1	1	1	1	1	1	1	3	1	1	1	1	1	1	1	1	1	1	1	2	2	1	2	2	2	2	2	2	2	1	1	1	1	2	2	2	2	5	3	5	3	2	3	3	1	1	2	1	1
YODKEI	1	1	2	1	1	1	1	3	1	1	1	1	1	1	2	2	1	2	2	2	5	2	2	2	2	5	2	2	2	1	2	2	2	2	2	5	5	2	2	5	3	1	2	2	3	2	2	2	1
XISGAI	1	1	1	1	1	1	1	3	1	3	1	1	1	1	1	2	1	1	3	1	3	2	3	3	3	4	3	3	4	4	3	3	3	3	3	4	5	4	5	4	4	4	4	2	1	1	2	1	1
YEYFEO	1	1	1	1	1	1	1	3	1	1	1	3	1	3	1	1	1	1	1	2	3	1	3	3	3	3	3	3	3	4	1	3	3	3	3	3	5	4	3	3	3	2	2	2	2	2	2	2	2
hm7m	1	1	1	1	1	1	1	1	1	1	1	1	1	1	1	1	1	2	2	2	2	2	2	2	2	2	2	2	2	1	2	2	2	2	2	2	2	2	2	2	2	2	2	3	3	2	2	2	2
PAQJEZ	1	1	1	1	1	1	1	1	1	1	1	1	1	1	1	1	1	2	2	2	2	2	2	2	2	2	2	2	2	1	2	2	2	2	2	2	2	2	2	2	2	1	2	2	2	2	2	2	1
TIHQAD	1	1	1	1	1	1	1	1	1	1	1	1	1	1	1	1	1	1	1	1	1	1	1	1	1	1	1	1	1	1	1	1	1	1	1	1	1	1	1	1	1	1	1	1	1	1	1	1	1
TIHTOU	1	1	1	1	1	1	1	1	1	1	1	1	1	1	1	1	1	1	1	1	1	1	1	1	1	1	1	1	1	1	1	1	1	1	1	1	1	1	2	1	2	1	1	1	1	1	1	1	1
TIHHEY	1	1	1	1	1	1	1	1	1	1	1	1	1	1	1	1	1	1	1	1	1	1	1	1	1	1	1	1	1	1	1	1	1	1	1	1	1	1	1	1	1	1	1	1	1	1	1	1	1
CAGZUI	1	1	1	1	1	1	1	1	1	1	1	1	1	1	1	1	1	1	1	1	1	1	1	1	1	1	1	1	1	1	1	1	1	1	1	1	1	1	1	1	1	1	1	1	1	1	1	1	1
QUZCOE	1	1	1	1	1	1	1	1	1	1	1	1	1	1	1	1	1	1	1	1	1	1	1	1	1	1	1	1	1	1	1	1	1	1	1	1	1	1	1	1	1	1	1	3	3	1	1	1	1
MAMLEU	1	1	1	1	1	1	1	3	1	1	1	1	1	1	1	1	1	1	1	2	1	1	1	1	1	3	1	1	1	3	1	1	1	1	1	1	3	1	3	3	3	1	1	3	3	1	1	1	1
co4p	1	1	2	1	1	1	1	1	1	2	1	1	1	1	2	1	1	1	2	1	2	2	2	2	2	2	2	2	2	2	2	2	2	2	2	2	3	1	1	3	1	4	4	4	3	1	1	1	1
TIGSUA	1	1	2	1	1	1	1	3	1	1	1	1	1	1	1	1	1	1	1	1	1	1	1	1	3	3	1	1	3	3	1	1	1	1	1	1	5	3	3	5	3	1	1	3	3	1	1	1	1
HAGZOH	1	1	1	1	1	1	1	1	1	1	1	1	1	1	1	1	1	1	1	1	1	1	1	1	1	1	1	1	1	1	1	1	1	1	1	1	1	1	1	1	1	1	1	1	1	1	1	1	1
MEGYON01	1	1	1	1	1	1	1	1	1	1	1	1	1	1	1	1	1	1	1	1	1	1	1	1	1	1	1	1	1	1	1	1	1	1	1	1	1	1	1	1	1	1	1	1	1	1	1	1	1
PIVJUC	1	1	1	1	1	1	1	1	1	2	1	1	1	1	1	1	1	1	2	1	2	2	2	2	2	2	2	2	2	2	2	2	2	2	2	2	2	2	2	2	2	2	2	3	1	1	1	1	1
NURCIN	1	1	1	1	1	1	1	1	1	2	1	1	1	1	1	1	1	1	2	1	2	2	2	2	2	2	2	2	2	2	2	2	2	2	2	2	2	2	2	1	2	2	2	2	3	1	1	1	1
QEMCUH	1	1	1	1	1	1	1	1	1	2	1	1	1	1	1	1	1	1	2	1	2	2	2	2	2	2	2	2	2	2	2	2	2	2	2	2	2	2	2	1	2	2	2	2	2	1	1	1	1
DEGCEY	1	1	1	1	1	1	1	1	1	1	1	1	1	1	1	1	1	1	1	1	1	1	1	1	1	1	1	1	1	1	1	1	1	1	1	1	1	1	1	1	1	1	1	1	2	1	1	1	1
BUDXOO	1	1	1	1	1	1	1	3	1	1	1	1	1	1	1	1	1	1	1	1	2	1	2	2	3	3	2	2	3	3	1	1	1	1	3	3	3	3	3	3	3	1	2	3	3	1	2	1	1
WEFMIE	1	1	2	1	1	1	1	1	1	1	1	1	1	1	1	1	1	1	1	1	1	1	1	1	1	1	1	1	1	1	1	1	1	1	2	1	3	1	1	3	1	2	1	2	1	1	1	1	1
MOBZAC02	1	2	2	2	1	1	1	3	3	1	2	1	1	1	1	1	1	1	1	1	1	1	1	1	3	3	1	1	3	3	1	1	1	1	1	1	4	1	1	1	1	1	1	3	3	1	1	1	1
QOFJUR	1	1	1	1	1	1	1	1	1	1	1	1	1	1	1	1	1	1	1	1	1	1	1	1	1	1	1	1	1	1	1	1	1	1	1	1	1	1	1	1	1	1	1	1	1	1	1	1	1
JOFKAR	1	1	1	1	1	1	1	1	1	1	1	1	1	1	1	1	1	1	1	1	1	1	1	1	1	1	1	1	1	1	1	1	1	1	1	1	1	1	1	1	1	1	1	1	1	1	1	1	1
YICLIG	1	1	1	1	1	1	1	1	1	1	1	1	1	1	1	1	1	1	1	1	1	1	1	1	1	1	1	1	1	1	1	1	1	1	1	1	1	1	1	1	1	1	1	1	1	1	1	1	1
PELROO	1	1	1	1	1	1	1	1	1	1	1	1	1	1	1	1	1	1	1	1	1	1	1	1	1	1	1	1	1	1	1	1	1	1	1	1	1	1	1	2	1	1	1	1	1	1	1	1	1
hm1-	1	1	2	1	1	1	1	2	1	1	1	1	1	1	1	1	1	1	1	1	1	1	1	1	1	2	1	1	1	2	1	1	1	1	1	1	2	1	1	3	1	2	2	2	2	1	1	1	1
XIGQEK01	1	1	1	1	1	1	1	1	1	1	1	1	1	1	1	1	1	1	1	1	1	1	1	1	1	1	1	1	1	1	1	1	1	1	1	1	1	1	1	1	1	1	1	1	1	1	1	1	1
FEDLUW	1	1	1	1	1	1	1	1	1	1	1	1	1	1	1	1	1	1	1	1	1	1	1	1	1	1	1	1	1	1	1	1	1	1	1	1	1	1	1	1	1	1	1	1	1	1	1	1	1
XORXAD02	1	1	1	1	1	1	1	1	1	1	1	1	1	1	1	1	1	1	1	1	1	1	1	1	1	5	1	1	1	1	1	1	1	1	1	1	3	1	1	1	1	1	1	1	1	1	1	1	1
gm8m_orange	1	1	2	1	1	1	1	1	1	1	1	1	1	1	1	1	1	1	1	1	1	1	1	1	1	3	1	1	1	1	1	1	1	1	1	1	3	1	1	3	1	1	1	2	1	1	1	1	1
PICGIT	1	1	2	1	1	1	1	1	1	1	1	1	1	1	1	1	1	1	1	1	1	2	1	1	1	1	1	1	1	1	1	1	1	1	2	2	3	2	2	2	2	1	1	2	3	1	1	1	1
UDUSES	1	1	2	1	1	1	1	1	1	1	1	1	1	1	1	1	1	1	1	1	1	2	1	1	1	3	1	1	1	1	1	1	1	1	2	2	3	2	2	2	2	1	1	2	2	1	1	1	1
UNOXAX	1	1	1	1	1	1	1	1	1	1	1	1	1	1	1	1	1	1	1	1	1	1	1	1	1	1	1	1	1	1	1	1	1	1	1	1	1	1	1	1	1	1	1	1	1	1	1	1	1
BZYACO03	1	1	2	1	1	1	1	2	2	2	1	2	1	2	1	1	2	2	2	2	2	2	2	1	1	2	2	2	2	2	2	2	2	2	2	2	2	2	2	2	2	2	2	1	2	2	2	2	2
CAMFUT	1	1	1	1	1	1	1	1	1	1	1	1	1	1	1	1	1	1	1	1	1	1	1	1	1	1	1	1	1	1	1	1	1	1	1	1	1	1	1	1	1	1	1	1	3	1	1	1	1
CAMFIH	1	1	1	1	1	1	1	1	1	1	1	1	1	1	1	1	1	1	1	1	1	1	1	1	1	1	1	1	1	1	1	1	1	1	1	1	1	1	1	1	1	1	1	1	3	1	1	1	1
LUHCAT	1	1	1	1	1	1	1	1	1	2	1	1	1	1	1	1	1	1	2	1	2	2	2	2	2	1	2	2	2	2	2	2	2	2	2	2	1	1	1	1	2	2	1	2	3	1	1	1	1
LIKDEO	1	1	1	1	1	1	1	1	1	1	1	1	1	1	1	1	1	1	1	1	1	1	1	1	1	1	1	1	1	1	1	1	1	1	1	1	1	1	1	1	1	1	1	1	1	1	1	1	1
ROGBEV	1	1	1	1	1	1	1	1	1	1	1	1	1	1	1	1	1	1	1	1	2	1	2	2	2	2	2	2	2	1	1	1	1	1	2	2	2	2	1	2	1	2	2	2	2	1	1	1	1
GOFWUU	1	1	1	1	1	1	1	2	1	1	1	1	1	1	1	1	1	1	1	1	1	1	1	1	1	2	1	1	1	2	1	1	1	1	1	1	3	3	3	4	3	1	1	4	4	1	3	1	1
RIPDOM	1	3	6	1	3	1	1	3	3	6	3	3	2	3	3	1	3	3	6	3	6	6	6	6	6	3	6	6	6	7	5	5	6	6	3	3	4	3	3	7	3	6	7	3	3	3	3	3	3
YAWFUZ	1	3	5	1	3	1	1	5	5	5	1	5	2	3	5	3	5	5	5	5	5	5	5	5	5	5	5	5	5	5	3	5	5	5	1	5	5	5	5	5	5	5	5	5	5	5	5	5	5
DEGCAU	1	1	5	1	3	3	1	9	3	4	1	3	2	3	3	3	3	3	4	3	3	4	3	3	3	9	3	3	3	9	2	4	4	3	3	3	5	9	9	3	9	4	4	3	4	3	6	3	3
XOHJAI	1	2	3	2	2	2	2	2	2	5	6	2	2	3	2	3	3	2	5	2	5	5	5	4	4	2	5	5	7	5	8	5	7	7	4	4	8	3	6	2	8	6	6	5	2	2	2	2	2
YEYFAK	1	1	3	1	1	1	1	3	3	3	1	3	1	1	3	1	3	1	3	3	3	3	3	3	3	3	3	3	3	3	1	3	3	3	1	3	1	3	1	1	1	1	1	1	1	3	6	3	3
QECRAT	1	1	1	1	1	1	1	7	3	3	1	3	1	3	3	1	3	1	3	3	3	1	1	3	3	3	1	1	1	3	3	3	3	1	3	3	3	3	3	3	3	1	1	1	3	1	3	3	1
XOHJEM	1	1	1	1	1	1	1	1	1	1	1	1	1	1	1	1	1	1	1	1	1	2	1	1	2	2	1	1	1	1	1	1	1	1	2	2	1	2	2	2	2	1	1	2	2	1	1	1	1
SUHZUR	1	1	1	1	1	1	1	1	1	1	1	1	1	1	1	1	1	1	1	1	1	1	1	1	1	2	1	1	1	1	1	1	1	1	2	2	1	1	1	1	1	1	1	1	1	1	1	1	1
YOTYIQ	1	1	1	1	1	1	1	1	1	1	1	1	1	1	1	1	1	1	1	1	1	1	1	1	1	1	1	1	1	1	1	1	1	1	1	1	1	1	1	1	2	1	1	1	1	1	1	1	1
HESFER	1	1	1	1	1	1	1	1	1	1	1	1	1	1	1	1	4	1	1	1	1	1	1	1	1	1	1	1	1	1	1	1	1	1	2	2	1	2	1	2	1	1	1	1	1	1	1	1	1
KOTSER02	1	1	1	1	1	1	1	1	1	1	1	1	1	1	1	1	1	1	1	1	1	1	1	1	1	1	1	1	1	1	1	1	1	1	2	1	1	1	1	1	1	1	1	1	1	1	1	1	1
WOBBUL	1	3	3	3	3	3	3	3	3	3	3	3	3	3	3	3	3	1	3	6	3	1	1	3	3	2	1	1	2	3	3	3	3	1	3	3	2	3	1	2	1	1	1	1	2	3	7	7	3
HOKLAU02	1	1	1	1	1	1	1	1	1	1	1	1	1	1	1	1	1	1	1	1	1	1	1	1	1	1	1	1	1	1	1	1	1	1	1	1	1	1	1	1	1	1	1	3	3	1	1	1	1
IJULUV	1	1	1	1	1	1	1	1	1	1	1	1	1	1	1	1	1	1	1	1	1	1	1	1	1	2	1	1	1	1	1	1	1	1	1	1	1	1	1	2	1	1	1	4	3	1	1	1	1
OBIZAD	1	1	1	1	1	1	1	1	1	1	1	1	1	1	2	1	1	1	1	1	1	1	1	1	1	1	1	1	1	1	1	1	1	1	1	1	1	1	1	1	1	1	1	1	2	1	1	1	1
HORDUN01	1	1	1	1	1	1	1	1	1	1	1	1	1	1	1	1	1	1	1	1	1	1	1	1	1	1	1	1	1	1	1	1	1	1	2	2	1	2	1	2	2	1	1	2	2	1	1	1	1
CAMFIH01	1	1	3	1	1	2	2	1	3	2	1	1	1	1	1	1	1	1	3	1	3	3	3	3	1	1	3	3	1	3	3	3	3	3	1	1	3	3	2	2	4	4	3	2	2	1	2	1	1
LUHCEX	1	1	1	1	1	1	1	1	1	2	1	1	1	1	1	1	1	1	2	1	2	3	2	2	2	2	2	2	2	2	2	2	2	2	2	2	5	6	5	5	5	6	6	2	5	2	2	5	2
gm8p_black	1	1	1	1	1	1	1	1	1	1	1	1	1	3	2	2	1	1	1	1	3	3	3	3	3	3	3	3	3	3	1	3	3	3	3	3	3	3	3	3	3	1	1	1	1	1	1	1	1
NAMXIL	1	3	3	3	3	1	2	3	3	3	3	3	2	3	3	3	3	3	3	3	3	3	3	3	3	3	3	3	3	3	3	3	3	3	3	3	3	3	3	3	3	3	3	3	3	3	3	3	3
19mec10a	1	3	6	3	3	1	1	5	5	5	1	5	1	1	5	1	5	5	5	5	5	5	5	5	5	5	5	5	5	5	3	5	5	5	3	3	10	6	6	10	6	6	6	9	9	6	5	9	5
19mec11	1	1	5	1	1	1	1	6	5	5	1	6	1	1	5	1	6	5	7	5	6	7	7	6	6	5	6	6	6	5	1	7	7	6	1	6	5	5	5	5	5	5	8	8	8	6	8	8	5
YOKTEX	1	1	2	1	1	1	1	1	1	2	1	1	1	1	1	1	1	1	1	1	3	2	2	2	2	1	2	2	2	2	2	1	1	2	2	2	2	3	1	3	1	2	2	3	3	1	1	2	1
do5p	3	1	1	1	1	1	1	1	1	1	1	1	1	1	1	1	1	1	1	1	1	1	1	1	1	1	1	1	1	1	1	1	1	1	1	1	1	1	1	1	1	1	1	1	1	1	1	1	1
QUZKUS	1	1	1	1	1	1	1	1	1	1	1	1	1	1	1	1	1	1	1	1	1	1	1	1	1	1	1	1	1	1	1	1	1	1	1	1	1	1	1	1	1	1	1	1	1	1	1	1	1
20mec06b	1	1	1	1	1	1	1	1	1	1	1	1	1	1	1	1	1	1	1	1	1	1	1	1	1	1	1	1	1	1	1	1	1	1	1	1	1	1	1	1	1	1	1	1	1	1	1	1	1
QUYXOY	1	1	1	1	1	1	1	1	1	1	1	1	1	1	1	1	1	1	1	1	1	1	1	1	1	1	1	1	1	1	1	1	1	1	1	1	1	1	1	1	1	1	1	1	1	1	1	1	1
CNCHAL	1	1	1	1	1	1	1	1	1	1	1	1	1	1	1	1	1	1	1	1	1	1	1	1	1	1	1	1	1	1	1	1	1	1	1	1	1	1	1	1	1	1	1	1	1	1	1	1	1
YESDUW	1	1	1	1	1	1	1	1	1	1	1	1	1	1	1	1	1	1	1	1	1	1	1	1	1	1	1	1	1	1	1	1	1	1	1	2	1	1	1	2	1	1	1	1	1	1	1	1	1
TUPFOA	1	1	1	1	1	1	1	1	1	1	1	1	1	1	1	1	1	1	1	1	1	1	1	1	1	1	1	1	1	1	1	1	1	1	1	1	1	1	1	2	1	1	1	2	2	1	1	1	1
20mec05_a	1	1	2	1	1	1	1	1	1	1	1	1	1	1	1	1	1	1	1	1	1	1	1	1	1	1	1	1	1	1	1	1	1	1	1	2	3	2	1	1	1	1	2	2	2	1	1	1	1
PICGEP	1	1	1	1	1	1	1	1	1	1	1	1	1	1	1	1	1	1	1	1	1	1	1	1	1	1	1	1	1	2	1	1	1	1	1	1	1	1	1	1	1	2	1	1	1	1	1	1	2
DUSVUJ	1	1	2	1	1	1	1	1	1	1	1	1	1	1	1	1	1	1	1	1	1	1	1	1	1	1	1	1	1	1	1	1	1	1	1	1	2	2	1	2	1	2	2	2	4	1	1	1	1
MIKMUR	1	1	1	1	1	1	1	3	1	1	1	1	1	1	1	2	1	1	1	1	1	1	1	1	1	3	1	1	1	1	1	1	1	1	1	1	3	1	1	1	1	1	1	3	3	1	1	1	1
gm1-	1	1	1	1	1	1	1	1	1	1	1	1	1	1	1	1	1	1	2	1	1	3	2	1	1	1	1	1	1	2	2	2	2	2	2	2	1	1	2	1	2	1	1	2	2	1	1	1	1
RIYRIB	1	1	3	1	1	1	1	1	1	2	1	1	1	1	1	1	1	1	1	1	1	2	1	1	1	1	1	1	1	2	1	2	1	1	1	1	1	2	2	2	3	1	1	2	2	1	1	1	1
gp1-	1	1	1	1	1	1	1	1	1	1	1	1	1	1	1	1	1	1	1	1	1	1	1	1	1	3	1	1	1	3	1	1	1	1	1	1	3	3	1	1	1	1	1	1	1	1	1	1	1
PUQSUP01	1	1	1	1	1	1	1	1	1	1	1	1	1	1	1	1	1	1	1	2	2	2	2	2	2	1	2	1	1	1	2	1	2	1	2	2	1	2	1	1	2	1	1	2	2	2	1	1	1
DUMMAA	1	1	1	1	1	1	1	1	1	1	1	1	1	1	1	1	1	1	1	1	1	1	1	1	1	1	1	1	1	1	1	1	1	1	1	1	1	1	1	1	1	1	1	1	1	1	1	1	1
IDIPAM	1	1	1	1	1	1	1	1	1	1	1	1	1	1	1	1	1	1	1	1	1	1	1	1	1	1	1	1	1	1	1	1	1	1	1	1	1	1	1	2	1	1	1	1	2	2	2	1	1
VAGNEX02	1	1	1	1	1	1	1	1	1	1	1	1	1	1	1	1	1	1	1	1	1	1	1	1	1	1	1	1	1	1	1	1	1	1	1	1	1	1	1	1	1	1	1	1	1	1	1	1	1
FEDSOX01	1	1	1	1	1	1	1	1	1	1	1	1	1	1	1	1	1	1	1	1	1	1	1	1	1	1	1	1	1	1	1	1	1	1	1	1	1	1	1	1	1	1	1	1	1	1	1	1	1
QEMCER	1	1	1	1	1	1	1	1	1	1	1	1	1	1	1	1	1	1	1	1	1	1	1	1	1	1	1	1	1	1	1	1	1	1	1	1	1	1	1	1	1	1	1	1	1	1	1	1	1
NAWCEU	1	1	1	1	1	1	1	1	1	1	1	1	1	1	1	1	1	1	1	1	1	1	1	1	1	1	1	1	1	1	1	1	1	1	1	1	1	1	1	1	1	1	1	1	1	1	1	1	1
HIVPOR	1	1	2	1	1	1	1	1	1	2	1	1	1	1	1	1	1	1	1	1	2	2	2	2	2	2	2	2	2	2	2	1	2	2	2	2	2	3	2	3	1	2	2	3	3	1	1	1	1
SEQLAB	1	1	1	1	1	1	1	1	1	1	1	1	1	1	1	1	1	1	1	1	1	1	1	1	1	1	1	1	1	1	1	1	1	1	1	1	1	1	1	1	1	1	1	1	1	1	1	1	1
19mec05	1	1	1	1	1	1	1	1	1	1	1	1	1	1	1	1	1	2	2	2	2	2	2	2	2	2	2	2	2	1	2	2	2	2	2	2	2	2	2	2	2	2	2	2	2	2	2	2	2
BRNICH	1	1	1	1	1	1	1	1	1	1	1	1	1	1	1	1	1	1	1	1	1	1	1	1	1	1	1	1	1	1	1	1	1	1	1	1	1	1	1	1	1	1	1	1	1	1	1	1	1
gm4p	1	1	2	1	1	1	1	1	1	1	1	1	1	1	1	1	1	1	1	1	1	1	1	1	1	1	1	1	1	1	1	1	1	1	1	1	1	1	1	1	1	1	1	1	1	1	1	1	1
ROVHAN	1	1	1	1	1	1	1	1	1	1	1	1	1	1	1	1	1	1	1	1	1	1	1	1	1	1	1	1	1	1	1	1	1	1	1	1	1	1	1	1	1	1	1	1	1	1	1	1	1
19mec08_a	1	1	1	1	1	1	1	1	1	1	1	1	1	1	1	1	1	1	1	1	1	1	1	1	1	1	1	1	1	1	1	1	1	1	1	1	1	1	1	1	1	1	1	1	1	1	1	1	1
HUGCIW	1	1	1	1	1	1	1	1	1	1	1	1	1	1	1	1	3	1	1	1	1	1	1	1	1	1	1	1	1	1	1	1	1	1	1	1	1	1	1	1	1	1	1	1	1	1	1	1	1
RUGRER	1	1	1	1	1	1	1	1	1	1	1	1	1	1	1	1	1	1	1	1	1	1	1	1	1	1	1	1	1	1	1	1	1	1	1	1	1	1	1	1	1	1	1	1	1	1	1	1	1
TUPTEE	1	1	1	1	1	1	1	1	1	1	1	1	1	1	1	1	1	1	1	1	1	1	1	1	1	1	1	1	1	1	1	1	1	1	1	1	1	1	1	1	1	1	1	1	1	1	1	1	1
[truncated: 183 more columns]

## Sheet: CrystPck Purple grouped
	MOGNON01	VOQXUV01	VOQXUV	NEQVAH	19mec07e	RIPDOM01	PUGVAP	YIFVOZ	SEZSUM	SEZTAT	YESMEP	KIKKOF	OZUMUT	KORROY	TARCIY	ip3pa	YISKAR02	BRCHAL	QEDHOY	cp3p+dp4p_disorder	GAVBEL	CIQFEO	cp4p	GEJJUB	cp5p	IWALAV	IZEFOI	LEHROG	LEPYIP	PAQJOJ	LOBVEE	ARUGUR	MEGYON02	MIYCAZ	FASKES	MENCOY	MENCOY01	AJUFAO	VIDJIC	IDUPAZ	PUQSOJ	LANRID	IGAPAI	VIDFEU	OBIYUW	HUFZEO	RUFGOP	VIVJIU	CICLUW
MOGNON01	25	20	14	10	7	7	7	7	7	7	7	9	9	7	7	7	3	3	3	3	3	3	3	3	3	3	3	3	3	3	3	3	3	3	3	3	3	3	3	3	3	3	3	3	3	3	3	3	3
VOQXUV01	20	25	14	10	7	7	7	7	7	7	7	9	9	7	7	7	3	3	3	3	3	3	3	3	3	3	3	3	3	3	3	3	3	3	3	3	3	3	3	3	3	3	3	3	3	3	3	3	3
VOQXUV	14	14	25	11	7	7	7	7	9	7	10	12	10	11	9	7	1	3	3	3	3	3	3	3	3	3	3	3	3	3	3	3	3	3	3	3	3	3	3	3	3	1	3	3	3	3	3	3	3
NEQVAH	10	10	11	25	8	7	7	7	10	10	11	12	11	11	9	7	3	3	3	3	3	3	3	3	3	3	3	3	3	3	3	3	3	3	3	3	3	3	3	3	3	3	3	3	3	3	3	3	3
19mec07e	7	7	7	8	25	19	17	17	17	17	16	16	16	15	15	15	7	11	7	7	7	7	7	7	7	7	7	7	7	7	7	7	7	7	12	7	7	7	7	3	3	3	3	3	3	3	3	3	3
RIPDOM01	7	7	7	7	19	25	17	17	17	17	16	16	16	12	12	14	7	9	7	7	7	7	7	7	7	7	7	7	7	7	7	7	7	7	8	7	7	10	7	7	4	5	3	4	7	3	3	3	6
PUGVAP	7	7	7	7	17	17	25	20	18	18	18	17	18	18	17	17	2	4	7	7	7	7	7	7	7	7	7	7	7	7	7	7	7	7	9	7	7	11	11	3	3	1	3	3	3	3	3	3	3
YIFVOZ	7	7	7	7	17	17	20	25	18	18	17	17	17	18	17	17	5	7	7	7	7	7	7	7	7	7	7	7	7	7	7	7	7	7	10	7	7	10	11	3	3	3	3	3	3	3	3	3	3
SEZSUM	7	7	9	10	17	17	18	18	25	20	20	20	20	18	17	17	2	7	9	9	9	10	9	9	9	10	9	9	9	9	9	10	9	9	7	9	10	7	7	3	3	3	3	3	3	3	3	3	3
SEZTAT	7	7	7	10	17	17	18	18	20	25	20	20	20	19	18	17	2	7	9	9	9	9	9	9	9	10	9	9	9	10	9	10	9	9	7	9	10	7	7	3	3	3	3	3	3	3	3	3	3
YESMEP	7	7	10	11	16	16	18	17	20	20	25	20	20	18	17	16	7	7	10	12	12	9	11	12	10	10	10	11	12	9	10	9	11	10	7	10	10	7	7	3	3	3	3	3	3	3	3	3	3
KIKKOF	9	9	12	12	16	16	17	17	20	20	20	25	20	18	17	16	7	7	10	11	12	10	11	12	10	10	10	11	11	10	10	10	11	11	7	10	10	7	7	3	3	3	3	3	3	3	3	3	3
OZUMUT	9	9	10	11	16	16	18	17	20	20	20	20	25	18	17	16	7	7	10	11	12	10	11	12	10	10	10	11	11	10	10	10	11	10	7	10	10	7	7	3	3	3	3	3	3	3	3	3	3
KORROY	7	7	11	11	15	12	18	18	18	19	18	18	18	25	18	14	9	7	9	13	13	12	13	13	12	12	12	12	13	12	13	12	11	9	7	12	12	7	7	3	3	3	3	3	3	3	3	3	3
TARCIY	7	7	9	9	15	12	17	17	17	18	17	17	17	18	25	14	7	7	13	13	11	7	12	12	8	8	12	11	12	8	11	9	10	13	7	10	10	7	7	8	10	7	3	3	3	9	8	3	5
ip3pa	7	7	7	7	15	14	17	17	17	17	16	16	16	14	14	25	7	7	11	10	10	11	10	10	11	11	11	11	10	11	10	11	11	7	7	7	7	7	7	3	7	3	7	7	7	3	4	8	3
YISKAR02	3	3	1	3	7	7	2	5	2	2	7	7	7	9	7	7	25	7	7	13	13	7	13	13	9	10	12	11	13	8	13	9	11	7	7	11	11	7	7	3	3	3	3	3	3	3	3	3	3
BRCHAL	3	3	3	3	11	9	4	7	7	7	7	7	7	7	7	7	7	25	12	13	13	13	13	13	15	15	13	14	13	16	13	16	14	13	17	12	7	7	3	7	7	7	7	7	7	7	7	7	7
QEDHOY	3	3	3	3	7	7	7	7	9	9	10	10	10	9	13	11	7	12	25	14	14	12	14	14	13	14	20	13	14	12	20	13	13	14	11	11	12	7	7	9	9	13	12	9	9	12	12	9	7
cp3p+dp4p_disorder	3	3	3	3	7	7	7	7	9	9	12	11	11	13	13	10	13	13	14	25	20	20	20	20	20	20	20	20	20	20	20	20	20	20	17	18	13	7	7	6	13	12	7	12	12	7	7	11	6
GAVBEL	3	3	3	3	7	7	7	7	9	9	12	12	12	13	11	10	13	13	14	20	25	20	20	20	20	20	20	20	20	20	20	17	20	20	17	19	13	7	7	6	13	13	7	12	12	7	8	11	6
CIQFEO	3	3	3	3	7	7	7	7	10	9	9	10	10	12	7	11	7	13	12	20	20	25	20	20	20	20	20	20	20	20	20	20	20	20	17	17	11	7	7	7	11	7	7	4	8	12	12	7	8
cp4p	3	3	3	3	7	7	7	7	9	9	11	11	11	13	12	10	13	13	14	20	20	20	25	20	20	20	20	20	20	20	20	20	20	20	17	19	13	7	7	6	12	13	7	12	12	7	8	11	6
GEJJUB	3	3	3	3	7	7	7	7	9	9	12	12	12	13	12	10	13	13	14	20	20	20	20	25	20	20	20	20	20	20	20	20	20	20	17	19	13	7	7	6	13	13	7	12	12	7	8	11	6
cp5p	3	3	3	3	7	7	7	7	9	9	10	10	10	12	8	11	9	15	13	20	20	20	20	20	25	20	20	20	20	20	20	20	17	17	18	15	11	7	7	9	9	9	9	12	12	12	12	12	9
IWALAV	3	3	3	3	7	7	7	7	10	10	10	10	10	12	8	11	10	15	14	20	20	20	20	20	20	25	20	20	20	20	20	20	16	16	18	14	11	7	7	8	8	7	12	12	12	12	12	11	8
IZEFOI	3	3	3	3	7	7	7	7	9	9	10	10	10	12	12	11	12	13	20	20	20	20	20	20	20	20	25	20	20	20	20	20	19	20	18	18	12	7	7	9	9	13	9	13	13	11	11	11	9
LEHROG	3	3	3	3	7	7	7	7	9	9	11	11	11	12	11	11	11	14	13	20	20	20	20	20	20	20	20	25	20	20	20	20	20	20	17	18	11	7	7	9	13	13	8	13	13	12	12	11	9
LEPYIP	3	3	3	3	7	7	7	7	9	9	12	11	11	13	12	10	13	13	14	20	20	20	20	20	20	20	20	20	25	20	20	20	20	20	17	19	13	7	7	6	12	13	7	12	12	7	7	11	6
PAQJOJ	3	3	3	3	7	7	7	7	9	10	9	10	10	12	8	11	8	16	12	20	20	20	20	20	20	20	20	20	20	25	20	20	20	19	18	17	11	7	7	7	10	7	6	6	10	11	11	11	10
LOBVEE	3	3	3	3	7	7	7	7	9	9	10	10	10	13	11	10	13	13	20	20	20	20	20	20	20	20	20	20	20	20	25	20	19	20	17	18	13	7	7	8	12	13	7	12	12	7	8	11	6
ARUGUR	3	3	3	3	7	7	7	7	10	10	9	10	10	12	9	11	9	16	13	20	17	20	20	20	20	20	20	20	20	20	20	25	17	17	17	14	11	7	7	8	9	9	10	11	8	11	11	11	8
MEGYON02	3	3	3	3	7	7	7	7	9	9	11	11	11	11	10	11	11	14	13	20	20	20	20	20	17	16	19	20	20	20	19	17	25	20	17	18	11	7	7	12	12	8	3	11	10	12	13	10	12
MIYCAZ	3	3	3	3	7	7	7	7	9	9	10	11	10	9	13	7	7	13	14	20	20	20	20	20	17	16	20	20	20	19	20	17	20	25	17	17	11	7	7	11	13	13	7	9	9	7	10	10	6
FASKES	3	3	3	3	12	8	9	10	7	7	7	7	7	7	7	7	7	17	11	17	17	17	17	17	18	18	18	17	17	18	17	17	17	17	25	14	7	8	9	7	7	7	7	7	7	7	7	7	7
MENCOY	3	3	3	3	7	7	7	7	9	9	10	10	10	12	10	7	11	12	11	18	19	17	19	19	15	14	18	18	19	17	18	14	18	17	14	25	18	13	12	11	12	7	3	5	9	12	11	11	9
MENCOY01	3	3	3	3	7	7	7	7	10	10	10	10	10	12	10	7	11	7	12	13	13	11	13	13	11	11	12	11	13	11	13	11	11	11	7	18	25	15	14	3	8	3	3	3	3	6	3	3	3
AJUFAO	3	3	3	3	7	10	11	10	7	7	7	7	7	7	7	7	7	7	7	7	7	7	7	7	7	7	7	7	7	7	7	7	7	7	8	13	15	25	20	3	3	5	3	3	3	3	3	3	3
VIDJIC	3	3	3	3	7	7	11	11	7	7	7	7	7	7	7	7	7	3	7	7	7	7	7	7	7	7	7	7	7	7	7	7	7	7	9	12	14	20	25	3	3	3	3	3	3	3	3	3	3
IDUPAZ	3	3	3	3	3	7	3	3	3	3	3	3	3	3	8	3	3	7	9	6	6	7	6	6	9	8	9	9	6	7	8	8	12	11	7	11	3	3	3	25	20	16	18	13	14	15	14	15	11
PUQSOJ	3	3	3	3	3	4	3	3	3	3	3	3	3	3	10	7	3	7	9	13	13	11	12	13	9	8	9	13	12	10	12	9	12	13	7	12	8	3	3	20	25	20	19	19	18	13	14	15	13
LANRID	3	3	1	3	3	5	1	3	3	3	3	3	3	3	7	3	3	7	13	12	13	7	13	13	9	7	13	13	13	7	13	9	8	13	7	7	3	5	3	16	20	25	18	19	17	13	12	13	12
IGAPAI	3	3	3	3	3	3	3	3	3	3	3	3	3	3	3	7	3	7	12	7	7	7	7	7	9	12	9	8	7	6	7	10	3	7	7	3	3	3	3	18	19	18	25	20	19	18	17	17	18
VIDFEU	3	3	3	3	3	4	3	3	3	3	3	3	3	3	3	7	3	7	9	12	12	4	12	12	12	12	13	13	12	6	12	11	11	9	7	5	3	3	3	13	19	19	20	25	20	14	12	18	15
OBIYUW	3	3	3	3	3	7	3	3	3	3	3	3	3	3	3	7	3	7	9	12	12	8	12	12	12	12	13	13	12	10	12	8	10	9	7	9	3	3	3	14	18	17	19	20	25	13	12	16	18
HUFZEO	3	3	3	3	3	3	3	3	3	3	3	3	3	3	9	3	3	7	12	7	7	12	7	7	12	12	11	12	7	11	7	11	12	7	7	12	6	3	3	15	13	13	18	14	13	25	20	16	13
RUFGOP	3	3	3	3	3	3	3	3	3	3	3	3	3	3	8	4	3	7	12	7	8	12	8	8	12	12	11	12	7	11	8	11	13	10	7	11	3	3	3	14	14	12	17	12	12	20	25	16	12
VIVJIU	3	3	3	3	3	3	3	3	3	3	3	3	3	3	3	8	3	7	9	11	11	7	11	11	12	11	11	11	11	11	11	11	10	10	7	11	3	3	3	15	15	13	17	18	16	16	16	25	16
CICLUW	3	3	3	3	3	6	3	3	3	3	3	3	3	3	5	3	3	7	7	6	6	8	6	6	9	8	9	9	6	10	6	8	12	6	7	9	3	3	3	11	13	12	18	15	18	13	12	16	25
HUFZAK	3	3	3	3	3	7	3	3	3	3	3	3	3	3	4	3	3	7	7	6	6	8	6	6	9	8	9	9	6	10	6	8	12	6	7	6	3	3	3	11	13	12	17	15	18	13	12	16	20
CICSAJ	3	3	3	3	3	3	3	3	3	3	3	3	3	3	3	3	3	7	4	7	7	7	7	7	7	7	7	7	7	7	7	7	7	7	9	7	3	3	3	17	17	17	16	17	17	17	17	17	17
ep5m_200k	3	3	3	3	3	3	3	3	3	3	3	3	3	3	3	3	3	7	7	7	7	3	7	7	7	7	7	7	7	4	7	7	4	7	7	7	3	3	3	17	17	17	17	17	17	17	17	17	17
ODEDEH	3	3	3	3	3	3	3	3	3	3	3	3	3	3	3	3	3	8	7	6	4	3	7	7	7	7	7	4	4	3	7	7	4	7	7	4	3	3	3	14	14	14	16	14	14	14	14	14	14
GASBEK	3	3	3	3	3	3	3	3	3	3	3	3	3	3	3	3	3	7	6	6	6	7	6	6	7	7	7	7	6	6	6	7	6	6	7	6	3	3	3	12	12	12	16	12	12	14	12	13	12
AMIWEA	3	3	3	3	3	3	3	3	3	3	3	3	3	3	3	3	3	7	6	7	7	7	7	7	7	7	8	7	7	10	7	8	7	7	7	7	3	3	3	16	16	16	16	16	16	16	16	17	16
20mec08b	3	3	3	3	3	3	3	3	3	3	3	3	3	3	3	3	3	11	6	6	6	3	6	6	7	7	9	7	6	4	6	7	6	6	7	4	3	3	3	14	14	14	16	14	14	15	15	14	15
XEXXUW	3	3	3	3	3	3	3	3	3	3	3	3	3	3	3	3	3	12	3	7	7	7	7	7	7	7	7	7	7	7	7	7	7	7	12	7	3	3	3	12	12	15	8	12	12	15	15	16	12
GOKPED	3	3	3	3	3	3	3	3	3	3	3	3	3	3	3	3	3	5	3	4	6	7	3	3	3	4	3	4	6	6	3	4	6	4	6	6	3	3	3	8	8	8	8	8	8	8	11	8	11
DMCHAL	3	3	3	3	3	3	3	3	3	3	3	3	3	7	3	3	3	3	10	10	10	3	10	10	10	10	10	10	10	3	10	3	10	10	3	13	7	3	3	8	7	7	3	3	3	8	7	7	3
PIRDEB	3	3	3	3	3	3	3	3	3	3	3	3	3	3	7	3	10	3	7	7	7	3	7	7	7	3	7	7	7	3	7	3	7	7	3	7	7	3	3	7	11	7	3	3	7	10	9	9	3
XEFLUS	1	1	1	1	3	3	1	1	1	1	1	1	1	3	3	9	3	3	9	9	9	3	9	9	9	9	9	9	9	8	9	9	3	9	3	3	3	3	1	3	3	8	3	8	8	3	3	7	3
XEFMAZ	1	3	1	1	6	6	1	1	1	1	5	5	5	6	5	8	5	5	7	7	7	7	7	7	7	7	7	7	7	7	7	7	5	7	5	5	5	5	1	7	7	7	7	7	6	7	7	7	7
VEHRIM	3	3	3	3	3	3	3	3	3	3	3	3	3	3	3	3	3	7	7	7	7	4	7	7	11	8	9	9	7	9	7	9	7	7	7	7	3	3	3	7	7	7	7	7	7	7	7	10	7
gp8m	3	2	3	2	6	9	3	3	1	2	6	3	3	7	7	8	5	7	7	6	6	6	6	6	6	6	5	6	6	6	5	5	6	6	6	6	5	5	3	7	8	9	8	8	8	8	8	9	9
RIPDOM	3	1	1	3	3	6	2	3	1	1	3	1	3	3	3	6	3	3	7	6	6	6	6	6	6	5	6	6	6	5	6	6	3	3	3	3	3	3	1	7	3	4	3	6	7	3	3	7	3
MEHGIQ	3	3	3	3	3	5	3	3	3	3	3	3	3	3	3	7	3	3	5	5	5	5	5	5	5	5	5	5	5	5	5	5	5	5	3	5	3	3	3	8	7	7	7	7	7	6	5	5	8
RIYRAT	3	3	3	3	3	5	3	3	3	3	3	3	3	3	3	7	3	3	5	5	5	5	5	5	5	5	5	5	5	5	5	5	5	5	3	5	3	3	3	8	5	7	7	7	7	6	6	5	8
ep8p	3	3	3	3	3	3	3	3	3	3	3	3	3	3	3	5	3	3	5	5	5	5	5	5	5	5	5	5	5	5	5	5	3	3	3	5	3	3	3	3	3	5	5	5	5	5	5	5	3
19mec10a	3	2	3	1	5	6	1	3	1	1	1	3	3	5	5	5	5	5	5	5	5	5	5	5	5	5	5	5	5	3	5	5	3	5	5	3	1	5	1	10	6	10	6	6	6	6	6	6	9
19mec11	1	1	1	1	5	5	1	1	1	1	1	1	1	6	6	5	6	5	5	6	6	7	6	6	7	7	6	7	6	1	6	7	1	5	5	6	1	5	1	5	5	5	5	5	8	5	5	6	8
DEGCAU	3	1	1	3	3	5	2	3	3	1	1	1	1	3	9	4	3	3	9	3	3	4	3	3	4	4	3	3	3	2	3	4	3	9	3	3	3	3	3	3	9	5	4	4	4	9	9	9	3
YAWFUZ	3	1	1	3	5	5	2	3	1	1	1	1	3	5	5	5	5	5	5	5	5	5	5	5	5	5	5	5	5	3	5	5	1	5	5	5	3	5	3	5	5	5	5	5	5	5	5	5	5
XOHJAI	2	2	3	2	2	3	2	2	2	2	6	2	2	2	2	5	3	2	5	5	4	5	5	5	7	5	7	5	4	8	7	5	4	2	2	4	3	2	3	2	3	8	8	6	6	6	8	7	5
QECRAT	3	2	1	1	3	1	1	1	1	1	1	1	1	3	7	3	3	3	3	3	3	1	1	1	3	3	1	1	3	3	1	3	3	3	1	3	3	3	1	3	3	3	3	1	1	3	3	1	1
YEYFAK	1	1	1	1	3	3	1	1	1	1	1	1	1	3	3	3	3	3	3	3	3	3	3	3	3	3	3	3	3	1	3	3	1	3	1	3	1	3	1	1	3	1	3	1	1	1	1	1	1
XOHJEM	1	1	1	1	1	1	1	1	1	1	1	1	1	1	1	1	1	1	1	1	2	2	1	1	1	1	1	1	1	1	1	1	2	2	1	2	1	1	1	2	2	1	1	1	1	2	2	1	2
a-8p	3	3	1	3	3	3	3	3	3	3	3	3	3	3	7	3	3	3	7	3	3	3	3	3	3	3	3	3	3	3	3	3	3	7	3	3	3	3	3	8	8	7	3	3	3	8	7	3	4
bp5m	3	3	3	3	3	5	3	3	3	3	3	3	3	5	5	3	3	3	7	5	5	3	5	5	3	3	5	3	5	3	5	3	5	5	3	5	5	3	3	6	7	6	3	3	5	7	7	5	5
POWWII	3	3	3	3	3	5	3	3	3	3	3	3	3	3	3	3	3	3	7	3	3	3	3	3	3	3	3	3	3	3	3	3	7	7	3	7	3	3	3	7	7	7	3	5	5	7	3	7	5
TERTAM	3	3	3	3	3	3	3	3	3	3	3	3	3	3	3	3	3	7	6	7	7	4	7	7	7	7	7	7	7	7	7	7	7	7	7	7	3	3	5	9	7	7	7	7	7	7	7	7	7
CERYAA01	6	5	3	3	3	3	3	3	3	3	3	3	3	3	8	3	3	3	7	3	3	3	3	3	3	3	3	3	3	3	3	3	3	7	3	6	8	6	3	8	7	8	3	3	3	6	7	3	4
CERYAA02	3	3	3	3	3	3	3	3	3	3	3	3	3	3	3	3	3	3	3	3	3	3	3	3	3	3	3	3	3	3	3	3	3	3	3	3	3	3	3	6	7	6	6	6	6	6	6	6	6
QERNUX	3	3	3	3	3	3	3	3	3	3	3	3	3	3	3	5	3	3	5	5	3	5	5	3	5	5	5	5	3	5	3	5	5	3	3	5	3	3	3	3	5	3	5	5	5	5	3	5	6
XISGAI	1	2	1	1	1	1	1	1	1	1	1	1	1	1	3	3	1	1	4	3	3	2	3	3	3	3	3	3	3	3	4	3	3	4	1	4	1	1	2	4	4	5	1	4	4	5	4	3	2
YEYFEO	1	1	1	1	1	1	1	1	1	1	1	1	1	3	3	1	1	2	4	3	3	1	3	3	3	3	3	3	3	1	3	1	3	3	1	3	3	1	1	3	4	5	2	2	2	3	3	4	2
LUHCEX	1	1	1	1	1	1	1	1	1	1	1	1	1	1	1	2	1	1	2	2	2	3	2	2	2	2	2	2	2	2	2	2	2	2	1	2	1	1	1	5	6	5	2	6	6	5	5	5	2
20mec09	3	3	3	3	3	3	3	3	3	3	3	3	3	3	6	3	1	3	6	3	3	3	3	3	3	3	3	3	3	4	3	3	5	6	3	3	3	3	3	3	3	6	3	3	6	3	6	6	6
KIKCEN	1	1	1	3	3	5	1	1	1	1	3	3	3	7	7	3	3	3	7	7	7	3	7	7	7	7	7	7	7	3	7	3	7	7	3	7	7	3	1	7	7	7	3	3	3	3	3	7	3
SUZPIN	1	1	1	1	3	3	1	1	1	1	1	1	1	3	8	3	3	3	7	8	8	3	8	8	3	3	8	8	8	1	7	3	3	7	3	3	1	1	2	7	7	7	3	3	3	3	3	7	3
WINMAI	1	1	1	1	3	3	1	1	1	1	1	1	1	3	8	3	3	3	3	8	8	3	8	8	8	3	8	8	8	1	8	3	3	7	3	3	3	3	2	3	3	7	3	3	3	3	3	9	3
CERYAA03	1	3	1	1	3	3	1	1	1	1	1	1	1	3	3	3	3	3	3	3	3	3	3	3	3	3	3	3	3	3	3	3	3	3	3	3	3	6	1	3	3	3	3	3	3	3	3	3	3
FAQFOS	1	1	1	1	3	3	1	1	1	1	1	1	1	3	3	3	3	3	3	3	3	3	3	3	3	3	3	3	3	3	3	3	3	3	1	5	5	2	2	3	3	3	3	3	3	3	3	3	3
LEBGUU	3	3	1	3	3	3	1	1	1	1	3	3	3	3	4	3	3	3	3	3	3	3	3	3	3	3	3	3	3	3	3	3	3	3	3	3	3	3	3	3	3	3	3	3	3	3	3	3	3
BUDYOP01	3	3	3	3	3	3	3	3	3	3	3	3	3	3	3	3	3	3	3	3	3	3	3	3	3	3	3	3	3	3	3	3	3	3	3	3	3	3	3	3	3	3	3	3	3	3	3	3	3
QEXLAH	1	1	1	1	3	3	1	1	1	1	1	1	1	3	3	3	3	3	3	3	3	3	3	3	3	3	3	3	3	3	3	3	3	3	3	3	5	1	1	3	3	3	3	3	3	3	3	3	3
IKOFAR01	1	1	2	1	1	3	1	1	1	1	1	1	1	3	6	3	3	3	3	3	1	1	1	1	3	3	3	1	1	1	3	3	1	3	1	2	3	1	1	3	3	4	3	3	1	1	1	1	1
DUSWAQ	3	3	2	3	3	3	3	1	1	1	3	3	3	3	3	3	3	3	3	3	3	3	3	3	3	3	3	3	3	3	3	3	3	4	3	3	3	3	3	8	7	3	3	3	3	3	3	3	9
IKOFAR	1	1	1	1	3	3	1	1	1	1	1	1	1	3	3	3	3	3	3	3	3	3	3	3	3	3	3	3	3	1	3	3	3	3	3	3	1	1	1	3	3	3	3	3	3	3	3	3	3
NAMXIL	3	1	3	3	3	3	2	3	1	2	3	3	3	3	3	3	3	3	3	3	3	3	3	3	3	3	3	3	3	3	3	3	3	3	3	3	3	3	3	3	3	3	3	3	3	3	3	3	3
PEFNAS	3	3	1	3	3	3	1	3	3	3	3	3	3	3	3	3	3	3	3	3	3	3	3	3	3	3	3	3	3	3	3	3	3	3	3	3	3	6	5	3	3	3	3	3	3	3	3	3	3
REPXES	1	1	1	1	3	3	1	1	1	1	1	1	1	3	3	3	3	3	3	3	3	3	3	3	3	3	3	3	3	1	3	3	1	3	3	3	3	3	1	3	3	3	3	3	3	3	3	3	3
FEDSUD	3	3	3	3	3	3	3	3	3	3	3	3	3	3	3	1	3	3	3	3	3	3	3	1	3	1	3	1	3	3	3	1	3	1	1	3	3	3	3	3	3	3	3	1	1	3	1	3	3
VIDDES	1	1	1	1	1	1	1	1	1	1	1	1	1	1	1	1	1	1	1	1	1	1	1	1	1	1	1	1	1	1	1	1	1	1	1	1	1	1	1	1	1	1	1	1	1	1	1	1	1
SOGCOH	1	3	1	1	3	3	1	3	1	1	3	3	3	3	3	3	3	3	3	3	3	3	3	3	3	3	3	3	3	3	3	3	3	3	3	3	3	3	3	3	3	3	3	3	3	3	3	3	3
UVUSOV	1	1	1	1	3	3	1	1	1	1	1	1	1	3	3	3	3	3	3	3	3	3	3	3	3	3	3	3	3	2	3	3	3	3	3	3	3	3	1	3	3	3	3	3	3	3	3	3	3
WOTRAA	3	3	1	1	3	3	1	1	1	1	3	1	1	3	3	3	3	3	3	3	3	3	3	3	3	3	3	3	3	3	3	3	3	3	3	3	3	3	1	3	3	3	3	3	3	3	3	3	3
HESGES	3	3	3	3	3	3	3	3	3	3	3	3	3	3	3	3	3	3	3	3	3	3	3	3	3	3	3	3	3	3	3	3	3	3	3	3	3	3	3	3	3	3	3	3	3	3	3	3	3
ZIJQEQ	3	3	3	3	3	3	3	3	3	3	3	3	3	3	3	3	3	3	3	3	3	3	3	3	3	3	3	3	3	3	3	3	3	3	3	3	3	3	3	3	3	3	3	3	3	3	3	3	3
XALQAF	3	3	3	3	3	3	3	3	3	3	3	3	3	3	3	3	3	3	3	3	3	3	3	3	3	3	3	3	3	3	3	3	3	3	3	3	3	3	3	3	3	3	3	3	3	3	3	3	3
XISGAI01	3	3	3	3	3	3	3	3	3	3	3	3	3	3	3	3	3	3	3	3	3	3	3	3	3	3	3	3	3	3	3	3	3	3	3	3	3	3	3	3	3	3	3	3	3	3	3	3	3
YUQFIA	6	4	3	3	3	3	3	3	3	3	3	3	3	3	3	3	3	3	3	3	3	3	3	3	3	3	3	3	3	3	3	3	3	3	3	3	3	3	3	3	3	1	3	3	3	3	3	3	3
TIFWOX	1	1	1	1	1	1	1	1	1	1	1	1	1	1	1	2	1	1	2	2	1	3	2	2	3	2	2	2	2	2	2	3	2	1	1	2	1	1	1	1	2	1	2	2	1	3	2	2	3
BZYACO	2	2	1	1	1	1	1	1	1	1	1	1	1	1	1	1	1	1	1	1	1	1	1	1	1	1	1	1	1	1	1	1	1	1	1	1	1	1	1	1	1	3	1	1	1	1	1	1	1
ILIMEV02	2	2	1	1	1	1	1	1	1	1	1	1	1	1	3	1	1	1	1	1	1	1	1	1	1	1	1	1	1	1	1	1	1	3	1	1	1	1	1	1	1	3	1	1	1	1	1	1	1
ILIMEV01	1	1	1	1	1	1	1	1	1	1	1	1	1	1	1	1	1	1	1	1	1	1	1	1	1	1	1	1	1	1	1	1	1	3	1	1	1	1	1	1	1	3	1	1	1	1	1	1	1
HURXAT	1	1	1	1	1	3	1	1	1	1	1	1	1	6	6	6	6	1	6	1	1	1	1	1	1	6	1	1	1	1	1	1	1	1	1	5	6	1	1	1	1	1	1	1	1	1	1	1	1
IFUWIQ	1	1	1	1	3	3	1	1	1	1	1	1	1	3	3	6	3	5	3	6	7	7	6	6	3	3	6	6	6	2	6	3	7	7	3	7	3	3	1	6	6	6	3	8	8	3	4	3	8
BUDYOP	1	1	1	1	1	3	1	1	1	1	1	1	1	1	5	3	3	1	3	1	3	1	1	1	1	1	1	1	1	1	3	1	1	5	1	1	1	1	1	3	1	3	1	1	1	1	1	3	3
gp1-	5	3	3	1	1	1	1	1	1	1	1	1	1	1	1	1	1	1	3	1	1	1	1	1	1	1	1	1	1	1	1	1	1	3	1	1	1	1	1	1	3	3	1	1	1	1	1	1	1
gm8p_black	1	1	1	1	1	1	1	1	1	1	1	1	1	1	1	1	1	1	3	3	3	3	3	3	3	3	3	3	3	1	3	1	3	3	1	3	3	2	2	3	3	3	1	1	1	3	3	3	1
MOBNOJ	3	3	3	3	3	5	3	3	3	3	3	3	3	3	3	1	3	1	3	3	1	3	1	1	1	1	3	1	1	3	1	1	3	1	1	3	3	6	5	1	3	2	1	1	1	3	1	1	3
PICGIT	1	1	1	1	1	2	1	1	1	1	1	1	1	1	1	1	1	1	1	1	1	2	1	1	1	1	1	1	1	1	1	1	2	1	1	2	1	1	1	2	2	3	1	1	1	2	2	1	2
UDUSES	1	1	1	1	1	2	1	1	1	1	1	1	1	1	1	1	1	1	1	1	1	2	1	1	1	1	1	1	1	1	1	1	2	3	1	2	1	1	1	2	2	3	1	1	1	2	2	1	2
TIHTOU	1	1	1	1	1	1	1	1	1	1	1	1	1	1	1	1	1	1	1	1	1	1	1	1	1	1	1	1	1	1	1	1	1	1	1	1	1	1	1	1	1	1	1	1	1	2	2	1	1
TIHHEY	1	1	1	1	1	1	1	1	1	1	1	1	1	1	1	1	1	1	1	1	1	1	1	1	1	1	1	1	1	1	1	1	1	1	1	1	1	1	1	1	1	1	1	1	1	1	1	2	1
TIHQAD	1	1	1	1	1	1	1	1	1	1	1	1	1	1	1	1	1	1	1	1	1	1	1	1	1	1	1	1	1	1	1	1	1	1	1	1	1	1	1	1	1	1	1	1	1	1	1	1	1
NIFDOW	3	3	3	3	1	1	3	3	3	3	3	3	3	3	1	1	1	1	3	3	1	1	1	1	1	3	1	1	1	3	1	1	3	1	1	3	3	3	3	2	1	2	3	3	1	3	1	3	2
BUDXOO	1	1	3	1	1	1	1	1	1	1	1	1	1	1	3	1	1	1	3	2	3	1	2	2	1	1	1	2	2	1	3	1	3	3	1	3	1	1	1	3	3	3	1	1	2	3	3	3	3
QUZCOE	1	1	1	1	1	1	1	1	1	1	1	1	1	1	1	1	1	1	1	1	1	1	1	1	1	1	1	1	1	1	1	1	1	1	1	1	1	1	1	1	1	1	1	1	1	1	1	1	3
MEGYON01	1	1	1	1	1	1	1	1	1	1	1	1	1	1	1	1	1	1	1	1	1	1	1	1	1	1	1	1	1	1	1	1	1	1	1	1	1	1	1	1	1	1	1	1	1	1	1	1	1
DEGCEY	1	1	1	1	1	1	1	1	1	1	1	1	1	1	1	1	1	1	1	1	1	1	1	1	1	1	1	1	1	1	1	1	1	1	1	1	1	1	1	1	1	1	1	1	1	1	1	1	1
NURCIN	1	1	1	1	1	1	1	1	1	1	1	1	1	1	1	2	1	1	2	2	2	2	2	2	2	2	2	2	2	2	2	2	2	2	1	2	1	1	1	1	2	2	2	2	2	2	2	2	2
QEMCUH	1	1	1	1	1	1	1	1	1	1	1	1	1	1	1	2	1	1	2	2	2	2	2	2	2	2	2	2	2	2	2	2	2	2	1	2	1	1	1	1	2	2	1	2	2	2	2	2	2
PIVJUC	1	1	1	1	1	1	1	1	1	1	1	1	1	1	1	2	1	1	2	2	2	2	2	2	2	2	2	2	2	2	2	2	2	2	1	2	1	1	1	2	2	2	1	2	2	2	2	2	3
MOBZAC02	1	1	1	1	3	2	1	1	1	1	2	2	2	1	3	1	1	1	3	1	3	1	1	1	1	1	1	1	1	1	3	1	1	3	1	1	1	1	1	1	1	4	1	1	1	1	1	3	3
JOFKAR	1	1	1	1	1	1	1	1	1	1	1	1	1	1	1	1	1	1	1	1	1	1	1	1	1	1	1	1	1	1	1	1	1	1	1	1	1	1	1	1	1	1	1	1	1	1	1	1	1
QOFJUR	1	1	1	1	1	1	1	1	1	1	1	1	1	1	1	1	1	1	1	1	1	1	1	1	1	1	1	1	1	1	1	1	1	1	1	1	1	1	1	1	1	1	1	1	1	1	1	1	1
YICLIG	1	1	1	1	1	1	1	1	1	1	1	1	1	1	1	1	1	1	1	1	1	1	1	1	1	1	1	1	1	1	1	1	1	1	1	1	1	1	1	1	1	1	1	1	1	1	1	1	1
PELROO	2	2	2	1	1	1	1	1	1	1	1	1	1	1	1	1	1	1	1	1	1	1	1	1	1	1	1	1	1	1	1	1	1	1	1	1	1	1	1	2	1	1	1	1	1	1	1	1	1
ep2m	3	3	3	1	1	1	3	3	3	3	1	1	1	1	1	1	1	1	1	2	1	1	1	1	1	1	1	1	1	1	1	1	1	1	1	1	1	1	1	2	1	1	1	1	1	2	1	2	1
PIVJIQ	2	3	3	1	1	1	1	1	3	3	1	1	1	1	1	1	1	1	1	2	1	1	1	1	1	1	1	1	1	1	1	2	1	1	1	1	1	1	1	2	3	2	2	1	2	2	1	2	2
KOGQEF	2	3	3	1	1	1	1	1	3	3	1	1	1	1	1	1	1	2	2	1	1	1	1	1	2	1	1	1	1	1	1	1	1	1	1	1	1	1	1	2	2	2	2	2	1	1	1	2	1
MAMLEU	1	1	1	1	1	1	1	1	1	1	1	1	1	1	3	1	1	2	3	1	1	1	1	1	1	1	1	1	1	1	1	1	1	3	1	1	1	1	1	3	1	3	1	1	1	3	3	1	3
TIGSUA	1	1	1	1	1	2	1	1	1	1	1	1	1	1	3	1	1	1	3	1	3	1	1	1	1	1	1	1	1	1	3	1	1	3	1	1	1	1	1	5	3	5	1	1	1	3	3	3	3
GOFWUU	1	1	1	1	1	1	1	1	1	1	1	1	1	1	2	1	1	1	2	1	1	1	1	1	1	1	1	1	1	1	1	1	1	2	1	1	1	1	1	4	3	3	1	1	1	3	3	1	4
ROGBEV	2	2	2	1	1	1	1	1	1	1	1	1	1	1	1	1	1	1	1	2	2	1	2	2	1	1	1	2	2	1	2	1	2	2	1	2	1	1	1	2	2	2	1	2	2	1	1	1	2
XOFFEF	1	1	1	1	1	1	1	1	1	1	1	1	1	1	3	1	1	2	1	2	2	1	2	2	1	1	2	2	2	1	2	1	2	2	1	2	1	1	1	5	5	2	2	2	3	3	3	2	3
FIWHAV	1	1	2	3	1	3	1	3	1	1	3	3	3	1	1	1	3	3	1	1	1	1	3	3	3	1	3	1	1	1	3	1	1	3	3	1	1	1	3	3	3	3	1	1	3	3	3	3	3
ILIMEV	2	2	6	1	1	1	1	1	1	1	1	1	1	1	3	1	3	1	1	1	1	1	1	1	1	1	1	1	1	1	1	3	1	1	1	1	1	1	1	1	3	3	1	1	1	3	3	1	3
CAMFIH01	2	2	1	1	3	3	1	1	2	2	1	1	1	1	1	2	1	1	3	3	1	3	3	3	3	3	3	3	3	3	1	3	1	1	1	1	1	1	1	2	3	3	4	4	3	2	4	3	2
BZYACO03	2	2	2	1	2	2	1	1	1	1	1	1	1	2	2	2	2	2	2	2	1	2	2	2	2	2	2	2	1	2	2	2	2	2	2	2	2	1	1	2	2	2	2	2	2	2	2	2	1
HIVPOR	1	1	1	1	1	2	1	1	1	1	1	1	1	1	1	2	1	1	2	2	2	2	2	2	2	1	2	2	2	2	2	1	2	2	1	2	1	1	1	3	3	2	1	2	2	2	1	1	3
SOYLEY	1	2	1	1	2	3	1	1	1	1	1	1	1	2	2	2	2	2	2	2	2	2	2	2	2	2	2	2	2	2	2	2	2	2	2	2	2	4	3	2	2	4	2	2	2	2	2	2	4
RIYRIB	1	1	1	1	1	3	1	1	1	1	1	1	1	1	1	2	1	1	2	1	1	2	1	1	1	2	1	1	1	1	1	1	1	1	1	1	1	1	1	2	2	1	1	1	1	2	3	2	2
LERXOW	1	1	1	1	1	1	1	1	1	1	1	1	1	1	3	1	1	1	3	1	1	1	1	1	1	1	1	1	1	1	1	1	1	3	1	1	1	1	1	3	1	4	1	1	1	2	2	1	3
KOGQIJ	1	1	1	1	1	2	1	1	1	1	1	1	1	1	1	1	1	1	2	2	2	2	2	2	1	1	1	2	2	1	2	2	2	1	1	2	1	1	1	3	3	2	2	2	2	2	2	2	3
ep2o	1	1	1	1	1	2	1	1	1	1	1	1	1	1	1	1	1	1	1	1	2	2	2	2	2	1	2	1	2	1	2	1	2	2	1	2	1	1	1	3	3	3	1	2	2	2	3	1	2
gm1-	2	2	2	1	1	1	1	1	1	1	1	1	1	1	1	1	1	1	2	1	1	3	1	1	2	2	2	2	1	2	1	2	2	1	1	2	1	1	1	1	1	1	1	1	1	2	2	2	2
YODKEI	1	1	1	1	1	2	1	1	1	1	1	1	1	1	3	1	1	2	1	5	2	2	2	2	2	2	2	2	2	2	2	2	2	5	2	5	1	2	2	5	2	5	1	1	2	2	3	2	2
gm8p_red	1	1	1	1	1	1	1	1	1	1	1	1	1	1	1	1	1	2	1	2	2	2	2	2	2	2	2	2	2	2	2	2	2	2	2	2	1	1	1	2	2	2	1	1	2	2	2	2	2
hm7m	1	1	1	1	1	1	1	1	1	1	1	1	1	1	1	1	1	2	1	2	2	2	2	2	2	2	2	2	2	2	2	2	2	2	2	2	1	1	1	2	2	2	2	2	2	2	2	2	3
PAQJEZ	1	1	1	1	1	1	1	1	1	1	1	1	1	1	1	1	1	2	1	2	2	2	2	2	2	2	2	2	2	2	2	2	2	2	2	2	1	1	1	2	2	2	1	1	2	2	2	2	2
WOBBUL	3	3	3	3	3	3	3	3	3	3	3	3	3	3	3	3	3	6	3	3	3	1	1	1	3	3	1	1	3	3	2	3	3	2	1	3	3	3	3	2	3	2	3	1	1	1	1	1	1
HESFER	1	1	1	1	1	1	1	1	1	1	1	1	1	1	1	1	4	1	1	1	1	1	1	1	1	1	1	1	1	1	1	1	2	1	1	2	1	1	1	2	2	1	1	1	1	1	1	1	1
SUHZUR	1	1	1	1	1	1	1	1	1	1	1	1	1	1	1	1	1	1	1	1	1	1	1	1	1	1	1	1	1	1	1	1	2	2	1	2	1	1	1	1	1	1	1	1	1	1	1	1	1
KOTSER02	1	1	1	1	1	1	1	1	1	1	1	1	1	1	1	1	1	1	1	1	1	1	1	1	1	1	1	1	1	1	1	1	2	1	1	1	1	1	1	1	1	1	1	1	1	1	1	1	1
YOTYIQ	1	1	1	1	1	1	1	1	1	1	1	1	1	1	1	1	1	1	1	1	1	1	1	1	1	1	1	1	1	1	1	1	1	1	1	1	1	1	1	1	1	1	1	1	1	1	2	1	1
TULQUM	2	2	2	3	1	3	1	1	1	1	3	3	3	1	3	3	3	3	1	1	1	1	1	1	1	1	3	1	1	3	1	1	1	1	1	1	1	3	3	1	1	1	1	1	3	1	1	1	3
YOKTEX	2	2	2	1	1	2	1	1	1	1	1	1	1	1	1	2	1	1	2	3	2	2	2	2	1	1	2	2	2	2	2	1	2	1	1	2	1	1	1	3	3	2	1	2	2	1	1	1	3
co4p	1	1	1	1	1	2	1	1	1	1	1	1	1	1	1	2	1	1	2	2	2	2	2	2	2	2	2	2	2	2	2	2	2	2	1	2	1	2	1	3	1	3	2	4	4	1	1	2	4
LUHCAT	1	1	2	1	1	1	1	1	1	1	1	1	1	1	1	2	1	1	2	2	2	2	2	2	2	2	2	2	2	2	2	2	2	1	1	2	1	1	1	1	1	1	2	2	1	1	2	2	2
VUTFEV02	1	1	1	1	2	2	2	1	1	1	2	2	2	2	2	2	2	2	2	2	2	2	2	2	2	2	2	2	2	2	2	2	2	2	2	2	2	1	2	1	1	1	1	1	1	1	1	1	1
hm1-	1	1	1	1	1	2	1	1	1	1	1	1	1	1	2	1	1	1	2	1	1	1	1	1	1	1	1	1	1	1	1	1	1	2	1	1	1	1	1	3	1	2	1	2	2	1	1	1	2
KIKQOL	1	1	1	1	1	1	1	1	1	1	1	1	1	1	1	1	1	1	2	1	1	1	1	1	1	1	1	1	1	2	1	1	2	1	1	1	1	1	1	1	1	1	1	1	1	1	1	1	1
FINHIU02	1	1	1	1	1	1	1	1	1	1	1	1	1	1	1	1	1	1	1	1	1	1	1	1	1	1	1	1	1	1	1	1	1	1	1	1	1	1	1	3	1	1	1	1	1	1	1	1	1
XOHHUA	2	2	2	1	1	1	1	1	1	1	1	1	1	1	1	1	1	1	1	1	1	1	1	1	1	1	1	1	1	1	1	1	1	1	1	1	1	1	1	1	1	1	1	1	1	1	1	1	1
PICGEP	1	1	1	1	1	1	1	1	1	1	1	1	1	1	1	1	1	1	2	1	1	1	1	1	1	1	1	1	1	1	1	1	1	1	1	1	1	1	1	1	1	1	2	2	1	1	1	1	1
20mec05_a	1	1	1	1	1	2	1	1	1	1	1	1	1	1	1	1	1	1	1	1	1	1	1	1	1	1	1	1	1	1	1	1	1	1	1	2	1	1	1	1	2	3	1	1	2	1	1	3	2
CAGZUI	1	1	1	1	1	1	1	1	1	1	1	1	1	1	1	1	1	1	1	1	1	1	1	1	1	1	1	1	1	1	1	1	1	1	1	1	1	1	1	1	1	1	1	1	1	1	1	1	1
CAMFIH	1	1	1	1	1	1	1	1	1	1	1	1	1	1	1	1	1	1	1	1	1	1	1	1	1	1	1	1	1	1	1	1	1	1	1	1	1	1	1	1	1	1	1	1	1	1	1	1	1
CAMFUT	1	1	1	1	1	1	1	1	1	1	1	1	1	1	1	1	1	1	1	1	1	1	1	1	1	1	1	1	1	1	1	1	1	1	1	1	1	1	1	1	1	1	1	1	1	1	1	1	1
20mec06b	1	1	1	1	1	1	1	1	1	1	1	1	1	1	1	1	1	1	1	1	1	1	1	1	1	1	1	1	1	1	1	1	1	1	1	1	1	1	1	1	1	1	1	1	1	1	1	1	1
do5p	1	1	1	1	1	1	1	1	1	1	1	1	1	1	1	1	1	1	1	1	1	1	1	1	1	1	1	1	1	1	1	1	1	1	1	1	1	1	1	1	1	1	1	1	1	1	1	1	1
QUYXOY	1	1	1	1	1	1	1	1	1	1	1	1	1	1	1	1	1	1	1	1	1	1	1	1	1	1	1	1	1	1	1	1	1	1	1	1	1	1	1	1	1	1	1	1	1	1	1	1	1
QUZKUS	1	1	1	1	1	1	1	1	1	1	1	1	1	1	1	1	1	1	1	1	1	1	1	1	1	1	1	1	1	1	1	1	1	1	1	1	1	1	1	1	1	1	1	1	1	1	1	1	1
DUSVUJ	1	1	1	1	1	2	1	1	1	1	1	1	1	1	1	1	1	1	1	1	1	1	1	1	1	1	1	1	1	1	1	1	1	1	1	1	1	1	1	2	2	2	2	2	2	1	1	1	2
FASRUP	1	1	1	1	1	1	1	1	1	1	1	1	1	1	1	1	1	1	1	1	1	1	1	1	1	1	1	1	1	1	1	1	1	1	1	1	1	1	1	1	1	1	1	1	1	1	1	1	1
gm8m_orange	2	1	1	1	1	2	1	1	1	1	1	1	1	1	1	1	1	1	1	1	1	1	1	1	1	1	1	1	1	1	1	1	1	3	1	1	1	1	1	3	1	3	1	1	1	1	1	1	2
gm8m-yellow	1	1	1	1	1	1	1	1	1	1	1	1	1	1	1	1	1	1	1	1	1	2	1	1	1	1	1	1	1	1	1	1	1	1	1	1	1	1	1	1	1	1	1	1	1	1	1	1	1
HAGZOH	1	1	1	1	1	1	1	1	1	1	1	1	1	1	1	1	1	1	1	1	1	1	1	1	1	1	1	1	1	1	1	1	1	1	1	1	1	1	1	1	1	1	1	1	1	1	1	1	1
HOKLAU02	1	1	1	1	1	1	1	1	1	1	1	1	1	1	1	1	1	1	1	1	1	1	1	1	1	1	1	1	1	1	1	1	1	1	1	1	1	1	1	1	1	1	1	1	1	1	1	1	3
IJULUV	2	2	1	1	1	1	1	1	1	1	1	1	1	1	1	1	1	1	1	1	1	1	1	1	1	1	1	1	1	1	1	1	1	2	1	1	1	1	1	2	1	1	1	1	1	1	1	1	4
HOPBEV	1	1	1	2	1	1	1	1	1	1	1	1	1	1	1	1	2	1	1	1	1	1	1	1	1	1	1	1	1	1	1	1	1	1	1	1	1	1	1	1	1	1	1	1	1	1	1	1	1
HORDUN01	1	1	1	1	1	1	1	1	1	1	1	1	1	1	1	1	1	1	1	1	1	1	1	1	1	1	1	1	1	1	1	1	2	1	1	2	1	1	1	2	2	1	1	1	1	1	2	1	2
JEJCAF	2	2	2	1	1	1	1	1	1	1	1	1	1	1	1	1	1	1	1	1	1	1	1	1	1	1	1	1	1	1	1	1	1	1	1	1	1	1	1	1	1	2	1	1	1	1	1	1	1
KOFGUI	1	1	1	1	1	1	1	1	1	1	1	1	1	1	1	1	1	1	1	1	1	1	1	1	1	1	1	1	1	1	1	1	1	1	1	1	1	1	1	1	1	1	1	1	1	1	1	1	1
MIKMUR	1	1	1	1	1	1	1	1	1	1	1	1	1	1	3	1	1	1	1	1	1	1	1	1	1	1	1	1	1	1	1	1	1	3	1	1	1	1	2	1	1	3	1	1	1	1	1	1	3
NURFIQ	2	2	2	1	1	1	1	1	1	1	1	1	1	1	1	1	1	1	1	1	1	1	1	1	1	1	1	1	1	1	1	1	1	1	1	1	1	1	1	1	1	1	1	1	1	1	1	1	1
OBIZAD	1	1	1	1	1	1	1	1	1	1	1	1	1	1	1	1	1	1	1	1	1	1	1	1	1	1	1	1	1	1	1	1	1	1	1	1	1	2	1	1	1	1	1	1	1	1	1	1	1
PUQSUP	2	2	1	1	1	1	1	1	1	1	1	1	1	1	1	1	1	1	1	1	1	1	1	1	1	1	1	1	1	1	1	1	2	1	1	2	1	1	1	2	2	1	1	1	1	1	1	1	2
QOQKAK	3	3	3	3	1	1	3	3	3	3	3	3	3	1	1	1	1	1	1	1	1	1	1	1	1	1	1	1	1	1	1	1	1	1	1	1	3	1	3	1	1	1	1	1	1	1	1	1	1
SEZSOG	1	1	1	1	1	1	1	1	1	1	1	1	1	1	1	1	1	2	1	1	1	1	1	1	1	1	1	1	1	1	1	1	1	1	1	1	1	1	1	1	1	1	1	1	1	1	1	2	1
TAMMUS	1	1	1	1	1	1	1	1	1	1	1	1	1	1	1	1	1	1	1	1	1	1	1	1	1	1	1	1	1	1	1	1	1	1	1	1	1	1	1	1	1	1	1	1	1	1	1	1	1
TUPFOA	1	1	1	1	1	1	1	1	1	1	1	1	1	1	1	1	1	1	1	1	1	1	1	1	1	1	1	1	1	1	1	1	1	1	1	1	1	1	1	2	1	1	1	1	1	1	1	1	2
YESDUW	1	1	1	1	1	1	1	1	1	1	1	1	1	1	1	1	1	1	1	1	1	1	1	1	1	1	1	1	1	1	1	1	1	1	1	2	1	1	1	2	1	1	1	1	1	1	1	1	1
UNOXAX	1	1	1	1	1	1	1	1	1	1	1	1	1	1	1	1	1	1	1	1	1	1	1	1	1	1	1	1	1	1	1	1	1	1	1	1	1	1	1	1	1	1	1	1	1	1	1	1	1
WEFMIE	1	1	1	1	1	2	1	1	1	1	1	1	1	1	1	1	1	1	1	1	1	1	1	1	1	1	1	1	1	1	1	1	2	1	1	1	1	1	1	3	1	3	2	2	1	1	1	2	2
XORXAD02	2	2	2	1	1	1	1	1	1	1	1	1	1	1	1	1	1	1	1	1	1	1	1	1	1	1	1	1	1	1	1	1	1	5	1	1	1	1	1	1	1	3	1	1	1	1	1	1	1
LIKDEO	1	1	1	1	1	1	1	1	1	1	1	1	1	1	1	1	1	1	1	1	1	1	1	1	1	1	1	1	1	1	1	1	1	1	1	1	1	1	1	1	1	1	1	1	1	1	1	1	1
JAXTEI	1	1	1	1	1	1	1	1	1	1	1	1	1	1	1	1	1	1	1	1	1	1	1	1	1	1	1	1	1	1	1	1	1	1	1	1	1	1	1	1	1	1	1	1	1	1	1	1	1
EVOCOJ	1	1	1	1	1	1	1	1	1	1	1	1	1	1	1	1	1	1	1	1	1	1	1	1	1	1	1	1	1	1	1	1	1	1	1	1	1	1	1	1	1	1	1	1	1	1	1	1	1
PUQSUP01	1	1	1	1	1	1	1	1	1	1	1	1	1	1	1	1	1	2	1	2	2	2	2	1	2	1	1	2	2	2	1	1	2	1	1	2	1	1	1	1	2	1	1	1	1	1	2	1	2
CIQFAK	1	1	1	3	1	1	1	1	1	1	1	1	1	1	1	1	1	1	1	1	1	1	1	1	1	1	1	1	1	1	1	1	1	1	1	1	1	1	1	1	1	1	1	1	1	1	1	1	1
DUMMAA	2	2	2	1	1	1	1	1	1	1	1	1	1	1	1	1	1	1	1	1	1	1	1	1	1	1	1	1	1	1	1	1	1	1	1	1	1	1	1	1	1	1	1	1	1	1	1	1	1
XIGQEK01	1	1	1	1	1	1	1	1	1	1	1	1	1	1	1	1	1	1	1	1	1	1	1	1	1	1	1	1	1	1	1	1	1	1	1	1	1	1	1	1	1	1	1	1	1	1	1	1	1
gm4p	2	2	2	1	1	2	1	1	1	1	1	1	1	1	1	1	1	1	1	1	1	1	1	1	1	1	1	1	1	1	1	1	1	1	1	1	1	1	1	1	1	1	1	1	1	1	1	1	1
QEMCER	1	2	2	1	1	1	1	1	1	1	1	1	1	1	1	1	1	1	1	1	1	1	1	1	1	1	1	1	1	1	1	1	1	1	1	1	1	1	1	1	1	1	1	1	1	1	1	1	1
NAWCEU	2	2	2	1	1	1	1	1	1	1	1	1	1	1	1	1	1	1	1	1	1	1	1	1	1	1	1	1	1	1	1	1	1	1	1	1	1	1	1	1	1	1	1	1	1	1	1	1	1
IDIPAM	1	1	1	1	1	1	1	1	1	1	1	1	1	1	1	1	1	1	1	1	1	1	1	1	1	1	1	1	1	1	1	1	1	1	1	1	1	1	1	2	1	1	2	1	1	1	1	1	1
HUGCIW	2	2	1	1	1	1	1	1	1	1	1	1	1	1	1	1	3	1	1	1	1	1	1	1	1	1	1	1	1	1	1	1	1	1	1	1	1	1	1	1	1	1	1	1	1	1	1	1	1
FEDLUW	1	1	1	1	1	1	1	1	1	1	1	1	1	1	1	1	1	1	1	1	1	1	1	1	1	1	1	1	1	1	1	1	1	1	1	1	1	1	1	1	1	1	1	1	1	1	1	1	1
19mec05	1	1	1	1	1	1	1	1	1	1	1	1	1	1	1	1	1	2	1	2	2	2	2	2	2	2	2	2	2	2	2	2	2	2	2	2	1	1	1	2	2	2	1	2	2	2	2	2	2
BRNICH	1	1	1	1	1	1	1	1	1	1	1	1	1	1	1	1	1	1	1	1	1	1	1	1	1	1	1	1	1	1	1	1	1	1	1	1	1	1	1	1	1	1	1	1	1	1	1	1	1
FEDSOX01	1	1	1	1	1	1	1	1	1	1	1	1	1	1	1	1	1	1	1	1	1	1	1	1	1	1	1	1	1	1	1	1	1	1	1	1	1	1	1	1	1	1	1	1	1	1	1	1	1
19mec08_a	1	1	1	1	1	1	1	1	1	1	1	1	1	1	1	1	1	1	1	1	1	1	1	1	1	1	1	1	1	1	1	1	1	1	1	1	1	1	1	1	1	1	1	1	1	1	1	1	1
SEQLAB	1	1	1	1	1	1	1	1	1	1	1	1	1	1	1	1	1	1	1	1	1	1	1	1	1	1	1	1	1	1	1	1	1	1	1	1	1	1	1	1	1	1	1	1	1	1	1	1	1
TUPTEE	1	1	1	1	1	1	1	1	1	1	1	1	1	1	1	1	1	1	1	1	1	1	1	1	1	1	1	1	1	1	1	1	1	1	1	1	1	1	1	1	1	1	1	1	1	1	1	1	1
SEZSIA	1	1	1	1	1	2	1	1	1	1	1	1	1	2	1	2	1	2	1	1	1	1	2	1	2	2	2	1	1	1	1	1	2	1	2	1	1	1	1	1	3	1	1	1	1	1	1	1	1
VAGNEX02	1	1	1	1	1	1	1	1	1	1	1	1	1	1	1	1	1	1	1	1	1	1	1	1	1	1	1	1	1	1	1	1	1	1	1	1	1	1	1	1	1	1	1	1	1	1	1	1	1
CNCHAL	1	1	1	1	1	1	1	1	1	1	1	1	1	1	1	1	1	1	1	1	1	1	1	1	1	1	1	1	1	1	1	1	1	1	1	1	1	1	1	1	1	1	1	1	1	1	1	1	1
ROVHAN	1	1	1	1	1	1	1	1	1	1	1	1	1	1	1	1	1	1	1	1	1	1	1	1	1	1	1	1	1	1	1	1	1	1	1	1	1	1	1	1	1	1	1	1	1	1	1	1	1
RUGRER	1	1	1	1	1	1	1	1	1	1	1	1	1	1	1	1	1	1	1	1	1	1	1	1	1	1	1	1	1	1	1	1	1	1	1	1	1	1	1	1	1	1	1	1	1	1	1	1	1
[truncated: 183 more columns]

## Sheet: XPac Green
Row Labels	SEZSIA	OZUMUT	RIPDOM01	KIKKOF	YIFVOZ	SEZSUM	SEZTAT	TARCIY	19mec07e	ip3pa	YESMEP	KORROY	PUGVAP	MENCOY01	AJUFAO	VIDJIC	YISKAR02	FASKES	ARUGUR	BRCHAL	cp3p+dp4p_disorder	CIQFEO	LEHROG	LEPYIP	GAVBEL	MIYCAZ	cp4p	GEJJUB	LOBVEE	QEDHOY	PAQJOJ	IWALAV	cp5p	IZEFOI	MEGYON02	MENCOY	LANRID	PUQSOJ	HUFZEO	IDUPAZ	RUFGOP	VIDFEU	OBIYUW	CICLUW	HUFZAK	AMIWEA	GASBEK	XEXXUW	20mec08b
SEZSIA	10	0	0	0	0	0	0	6	0	0	0	0	0	0	0	0	0	0	0	0	0	6	0	0	0	0	0	0	0	6	0	0	0	0	0	0	0	0	0	0	0	0	0	0	0	0	0	0	0
OZUMUT	0	10	7	7	7	7	7	7	7	7	7	7	7	6	6	6	6	6	6	6	6	6	6	6	6	6	6	6	6	6	6	6	6	6	6	6	4	4	4	4	7	4	4	4	4	4	4	4	4
RIPDOM01	0	7	10	7	7	7	7	7	7	7	7	7	7	6	6	6	6	6	6	6	6	6	6	6	6	6	6	6	6	6	6	6	6	6	6	6	4	4	4	6	4	4	4	4	6	4	4	4	4
KIKKOF	0	7	7	10	7	7	7	7	7	7	7	7	7	6	6	6	6	6	6	6	6	6	6	6	6	6	6	6	6	6	6	6	6	6	6	6	4	4	4	4	4	4	4	4	4	4	4	4	4
YIFVOZ	0	7	7	7	10	7	7	7	7	7	7	7	7	6	6	6	6	6	6	6	6	6	6	6	6	6	6	6	6	6	6	6	6	6	6	6	4	4	4	4	4	4	4	4	4	4	4	4	4
SEZSUM	0	7	7	7	7	10	7	7	7	7	7	7	7	6	6	6	6	6	6	6	6	6	6	6	6	6	6	4	6	6	6	6	6	6	6	6	4	4	4	4	4	4	4	4	4	4	4	4	4
SEZTAT	0	7	7	7	7	7	10	7	7	7	7	7	7	6	6	6	6	6	6	6	6	6	6	6	6	6	6	4	6	6	6	6	6	6	6	6	4	4	4	4	4	4	4	4	4	4	4	4	4
TARCIY	6	7	7	7	7	7	7	10	7	7	7	7	7	6	6	6	6	6	6	6	6	6	6	6	6	6	6	6	6	6	6	6	6	6	6	6	4	4	4	4	4	4	4	4	4	4	4	4	4
19mec07e	0	7	7	7	7	7	7	7	10	7	7	7	7	6	6	6	6	6	6	6	6	6	6	6	6	6	6	6	6	6	6	6	6	6	6	6	4	4	4	4	4	4	4	4	4	4	4	4	4
ip3pa	0	7	7	7	7	7	7	7	7	10	7	7	7	6	6	6	4	6	6	6	6	6	6	6	6	6	6	6	6	6	6	6	6	6	6	6	4	4	4	4	4	4	4	4	4	4	4	4	4
YESMEP	0	7	7	7	7	7	7	7	7	7	10	7	7	6	6	6	6	6	6	6	6	6	6	6	6	6	6	6	6	4	6	6	6	6	6	6	4	4	4	4	4	4	4	4	4	4	4	4	4
KORROY	0	7	7	7	7	7	7	7	7	7	7	10	7	6	6	6	6	6	6	6	6	6	6	6	4	6	6	4	6	6	6	6	6	6	6	6	4	4	4	4	4	4	4	4	4	4	4	4	4
PUGVAP	0	7	7	7	7	7	7	7	7	7	7	7	10	6	6	6	6	6	6	6	6	6	6	6	6	6	6	6	6	6	6	6	6	6	6	6	4	4	4	4	4	4	4	4	4	4	4	4	4
MENCOY01	0	6	6	6	6	6	6	6	6	6	6	6	6	10	7	7	6	6	6	6	6	6	6	6	6	6	6	6	6	6	6	6	6	6	6	8	4	4	4	4	4	4	4	4	4	4	4	4	4
AJUFAO	0	6	6	6	6	6	6	6	6	6	6	6	6	7	10	9	6	6	6	6	6	6	6	6	6	6	6	6	6	6	6	6	6	6	6	7	4	4	4	4	4	4	4	4	4	4	4	4	4
VIDJIC	0	6	6	6	6	6	6	6	6	6	6	6	6	7	9	10	6	6	6	6	6	6	6	6	6	6	6	6	6	6	6	6	6	6	6	7	4	4	4	4	4	4	4	4	4	4	4	4	4
YISKAR02	0	6	6	6	6	6	6	6	6	4	6	6	6	6	6	6	10	6	6	6	6	6	6	6	6	6	6	6	6	6	6	6	6	6	6	6	4	4	4	4	4	4	4	4	4	4	4	4	4
FASKES	0	6	6	6	6	6	6	6	6	6	6	6	6	6	6	6	6	10	7	7	7	7	7	7	7	7	7	7	7	7	7	7	7	7	7	7	6	6	6	6	6	6	6	6	6	6	6	6	6
ARUGUR	0	6	6	6	6	6	6	6	6	6	6	6	6	6	6	6	6	7	10	7	7	7	7	7	7	7	7	7	7	7	7	7	7	7	7	7	6	6	6	6	6	6	6	6	6	6	6	6	6
BRCHAL	0	6	6	6	6	6	6	6	6	6	6	6	6	6	6	6	6	7	7	10	7	7	7	7	7	7	7	7	7	7	7	7	7	7	7	7	6	6	6	6	6	6	6	6	6	6	6	6	6
cp3p+dp4p_disorder	0	6	6	6	6	6	6	6	6	6	6	6	6	6	6	6	6	7	7	7	10	9	9	9	9	9	9	9	9	9	9	9	9	9	9	9	8	8	6	4	6	6	6	6	6	6	6	6	6
CIQFEO	6	6	6	6	6	6	6	6	6	6	6	6	6	6	6	6	6	7	7	7	9	10	9	9	9	9	9	9	9	6	9	9	9	9	9	9	8	8	8	8	8	4	6	6	6	6	6	6	4
LEHROG	0	6	6	6	6	6	6	6	6	6	6	6	6	6	6	6	6	7	7	7	9	9	10	9	9	9	9	9	9	9	9	9	9	9	9	8	8	8	6	6	6	6	6	6	6	6	6	6	6
LEPYIP	0	6	6	6	6	6	6	6	6	6	6	6	6	6	6	6	6	7	7	7	9	9	9	10	9	9	9	9	9	8	9	9	9	9	9	8	8	8	6	6	6	6	6	6	6	6	6	6	6
GAVBEL	0	6	6	6	6	6	6	6	6	6	6	4	6	6	6	6	6	7	7	7	9	9	9	9	10	9	9	9	9	8	9	9	9	9	9	9	8	8	6	6	6	6	6	6	6	6	6	6	6
MIYCAZ	0	6	6	6	6	6	6	6	6	6	6	6	6	6	6	6	6	7	7	7	9	9	9	9	9	10	9	9	9	9	9	7	9	9	9	8	8	8	6	8	6	6	6	6	6	6	6	6	6
cp4p	0	6	6	6	6	6	6	6	6	6	6	6	6	6	6	6	6	7	7	7	9	9	9	9	9	9	10	9	9	9	9	9	9	9	9	7	8	8	6	6	6	6	6	6	6	6	6	6	6
GEJJUB	0	6	6	6	6	4	4	6	6	6	6	4	6	6	6	6	6	7	7	7	9	9	9	9	9	9	9	10	9	9	9	9	9	9	9	9	8	8	6	6	6	6	6	6	6	6	6	6	6
LOBVEE	0	6	6	6	6	6	6	6	6	6	6	6	6	6	6	6	6	7	7	7	9	9	9	9	9	9	9	9	10	9	9	9	9	9	7	7	8	8	6	6	6	6	6	6	6	6	6	6	6
QEDHOY	6	6	6	6	6	6	6	6	6	6	4	6	6	6	6	6	6	7	7	7	9	6	9	8	8	9	9	9	9	10	8	9	9	9	8	6	8	8	8	6	6	6	6	6	6	4	6	4	6
PAQJOJ	0	6	6	6	6	6	6	6	6	6	6	6	6	6	6	6	6	7	7	7	9	9	9	9	9	9	9	9	9	8	10	9	9	9	9	8	8	8	8	6	6	6	6	6	6	6	6	6	6
IWALAV	0	6	6	6	6	6	6	6	6	6	6	6	6	6	6	6	6	7	7	7	9	9	9	9	9	7	9	9	9	9	9	10	9	9	9	8	8	8	6	6	6	6	6	6	6	6	6	6	6
cp5p	0	6	6	6	6	6	6	6	6	6	6	6	6	6	6	6	6	7	7	7	9	9	9	9	9	9	9	9	9	9	9	9	10	9	9	7	8	8	6	6	6	6	6	6	6	6	6	6	6
IZEFOI	0	6	6	6	6	6	6	6	6	6	6	6	6	6	6	6	6	7	7	7	9	9	9	9	9	9	9	9	9	9	9	9	9	10	7	7	8	8	6	6	6	6	6	6	6	6	6	6	6
MEGYON02	0	6	6	6	6	6	6	6	6	6	6	6	6	6	6	6	6	7	7	7	9	9	9	9	9	9	9	9	7	8	9	9	9	7	10	8	6	8	8	8	8	6	6	6	6	6	6	6	6
MENCOY	0	6	6	6	6	6	6	6	6	6	6	6	6	8	7	7	6	7	7	7	9	9	8	8	9	8	7	9	7	6	8	8	7	7	8	10	6	8	8	8	8	6	6	6	6	6	6	6	6
LANRID	0	4	4	4	4	4	4	4	4	4	4	4	4	4	4	4	4	6	6	6	8	8	8	8	8	8	8	8	8	8	8	8	8	8	6	6	10	9	7	7	7	7	7	7	7	7	7	7	7
PUQSOJ	0	4	4	4	4	4	4	4	4	4	4	4	4	4	4	4	4	6	6	6	8	8	8	8	8	8	8	8	8	8	8	8	8	8	8	8	9	10	9	9	7	7	7	7	7	7	7	7	7
HUFZEO	0	4	4	4	4	4	4	4	4	4	4	4	4	4	4	4	4	6	6	6	6	8	6	6	6	6	6	6	6	8	8	6	6	6	8	8	7	9	10	9	9	7	7	7	7	7	7	7	7
IDUPAZ	0	4	6	4	4	4	4	4	4	4	4	4	4	4	4	4	4	6	6	6	4	8	6	6	6	8	6	6	6	6	6	6	6	6	8	8	7	9	9	10	7	7	7	7	7	7	7	7	7
RUFGOP	0	7	4	4	4	4	4	4	4	4	4	4	4	4	4	4	4	6	6	6	6	8	6	6	6	6	6	6	6	6	6	6	6	6	8	8	7	7	9	7	10	7	7	7	7	7	7	7	7
VIDFEU	0	4	4	4	4	4	4	4	4	4	4	4	4	4	4	4	4	6	6	6	6	4	6	6	6	6	6	6	6	6	6	6	6	6	6	6	7	7	7	7	7	10	9	7	7	7	7	7	7
OBIYUW	0	4	4	4	4	4	4	4	4	4	4	4	4	4	4	4	4	6	6	6	6	6	6	6	6	6	6	6	6	6	6	6	6	6	6	6	7	7	7	7	7	9	10	9	9	7	7	7	7
CICLUW	0	4	4	4	4	4	4	4	4	4	4	4	4	4	4	4	4	6	6	6	6	6	6	6	6	6	6	6	6	6	6	6	6	6	6	6	7	7	7	7	7	7	9	10	9	7	7	7	7
HUFZAK	0	4	6	4	4	4	4	4	4	4	4	4	4	4	4	4	4	6	6	6	6	6	6	6	6	6	6	6	6	6	6	6	6	6	6	6	7	7	7	7	7	7	9	9	10	7	7	7	7
AMIWEA	0	4	4	4	4	4	4	4	4	4	4	4	4	4	4	4	4	6	6	6	6	6	6	6	6	6	6	6	6	4	6	6	6	6	6	6	7	7	7	7	7	7	7	7	7	10	7	7	7
GASBEK	0	4	4	4	4	4	4	4	4	4	4	4	4	4	4	4	4	6	6	6	6	6	6	6	6	6	6	6	6	6	6	6	6	6	6	6	7	7	7	7	7	7	7	7	7	7	10	7	7
XEXXUW	0	4	4	4	4	4	4	4	4	4	4	4	4	4	4	4	4	6	6	6	6	6	6	6	6	6	6	6	6	4	6	6	6	6	6	6	7	7	7	7	7	7	7	7	7	7	7	10	7
20mec08b	0	4	4	4	4	4	4	4	4	4	4	4	4	4	4	4	4	6	6	6	6	4	6	6	6	6	6	6	6	6	6	6	6	6	6	6	7	7	7	7	7	7	7	7	7	7	7	7	10
ep5m_200k	0	4	4	4	4	4	4	4	4	4	4	4	4	4	4	4	4	6	6	6	6	4	6	6	6	6	6	6	6	6	6	6	6	6	6	6	7	7	7	7	7	7	7	7	7	7	7	7	7
VIVJIU	0	4	4	4	4	4	4	4	4	6	4	4	4	4	4	4	4	6	6	6	6	6	6	6	6	6	6	6	6	6	6	6	6	6	6	6	7	7	7	7	7	7	7	7	7	7	7	7	7
GOKPED	0	4	4	4	4	4	4	4	4	4	4	4	4	4	4	4	4	6	6	4	6	6	6	6	6	6	6	6	6	4	6	6	6	6	6	6	6	7	7	7	7	6	7	7	7	7	7	7	6
ODEDEH	0	4	4	4	4	4	4	4	4	4	4	4	4	4	4	4	4	6	6	6	6	4	6	6	6	6	6	6	6	6	4	6	6	6	4	4	7	7	7	7	7	7	7	7	7	7	7	7	7
IGAPAI	0	4	4	4	4	4	4	4	4	4	4	4	4	4	4	4	4	6	6	6	6	4	6	6	6	6	6	6	6	6	4	6	6	6	4	4	7	7	7	7	7	7	7	7	7	7	7	6	7
CICSAJ	0	4	4	4	4	4	4	4	4	4	4	4	0	4	4	0	4	6	6	6	6	6	6	6	6	6	6	6	6	6	6	6	6	6	6	6	7	7	7	7	7	7	7	7	7	7	7	7	7
TERTAM	0	4	4	4	4	4	4	4	4	4	4	4	4	4	4	4	4	6	6	6	6	6	6	6	6	6	6	6	6	6	6	6	6	6	6	6	6	6	6	6	6	6	6	6	6	6	6	4	6
CERYAA02	0	4	4	4	4	4	4	4	4	4	4	4	4	4	4	4	4	4	4	4	4	4	4	4	4	4	4	4	4	4	4	4	4	4	4	4	6	6	6	6	6	6	6	6	6	6	6	6	6
PEFNAS	0	4	4	4	4	4	4	4	4	4	4	4	4	4	4	6	4	4	4	4	4	4	4	4	4	4	4	4	4	4	4	4	4	4	4	4	4	4	4	4	4	4	4	4	4	4	4	4	4
PIRDEB	0	4	4	4	4	4	4	4	4	4	4	4	4	4	4	4	7	4	4	4	4	4	4	4	7	7	7	7	7	7	4	4	4	4	4	4	7	4	4	4	4	4	4	4	4	4	4	4	4
DMCHAL	0	4	4	4	4	4	4	4	4	4	4	4	4	6	4	4	4	4	4	4	4	4	4	4	7	7	7	7	7	7	4	4	4	4	4	6	7	4	4	4	4	4	4	4	4	4	4	4	4
a-8p	0	4	4	4	4	4	4	4	4	4	4	4	4	4	4	4	4	4	4	4	4	4	4	4	7	7	7	7	7	7	4	4	4	4	4	4	7	7	4	4	4	4	4	4	4	4	4	4	4
ep8p	0	4	4	4	4	4	4	4	4	4	4	4	0	4	4	4	4	4	4	4	6	4	4	4	6	4	6	6	4	4	4	4	4	4	4	4	4	4	4	4	4	4	4	4	4	4	6	4	4
RIYRAT	0	4	4	4	4	4	4	4	4	4	4	4	4	4	4	4	4	4	4	4	6	6	6	6	6	6	4	6	6	6	6	6	4	6	6	6	7	7	6	6	6	4	4	4	4	4	4	4	4
MEHGIQ	0	4	4	4	4	4	4	4	4	4	4	4	4	4	4	4	4	4	4	4	4	6	6	6	4	6	6	6	6	6	6	6	6	6	6	6	7	7	6	6	6	4	4	4	4	4	4	4	4
VEHRIM	0	4	4	4	4	4	4	4	4	4	4	4	4	4	4	4	4	6	6	6	6	6	6	6	6	6	6	6	6	6	6	6	6	6	6	6	6	6	6	6	6	6	6	6	6	6	6	6	6
CERYAA01	0	4	4	4	4	4	4	4	4	4	4	4	4	6	4	4	4	4	4	4	4	4	4	4	7	7	7	7	7	7	4	4	4	4	7	6	7	4	4	4	4	4	4	4	4	4	4	4	4
VOQXUV01	0	6	6	6	6	6	6	6	6	6	6	6	6	4	4	4	4	4	4	4	4	4	4	4	4	4	4	4	4	4	4	4	4	4	4	4	0	4	4	0	4	4	4	4	4	4	4	4	4
MOGNON01	0	6	6	6	6	6	6	6	6	6	6	6	6	4	4	4	4	4	4	4	4	4	4	4	4	4	4	4	4	4	4	4	4	4	4	4	0	4	4	0	4	4	4	4	4	4	4	4	4
VOQXUV	0	6	6	6	6	6	6	6	6	6	6	6	6	4	4	4	4	4	4	4	4	4	4	4	4	4	4	4	4	4	4	4	4	4	4	4	4	4	4	4	4	4	4	4	4	4	4	4	4
NEQVAH	0	6	6	6	6	6	6	6	6	6	6	6	6	4	4	4	4	4	4	4	4	4	4	4	4	4	4	4	4	4	4	4	4	4	4	4	4	4	4	4	4	4	4	4	4	4	4	4	4
YUQFIA	0	4	4	4	4	4	4	0	4	4	4	4	4	4	4	4	0	4	0	4	4	4	4	4	4	0	0	0	0	4	4	4	0	0	4	4	0	0	4	0	4	4	4	4	4	4	4	4	4
DUSWAQ	0	0	0	0	0	0	0	0	0	0	0	0	0	0	0	0	0	0	0	0	0	0	0	0	0	0	0	0	0	0	0	0	0	0	0	0	0	0	0	0	0	0	0	0	0	0	0	0	0
BUDYOP01	0	0	0	0	0	0	0	0	0	0	0	0	0	0	0	0	0	0	0	0	0	0	0	0	0	0	0	0	0	0	0	0	0	0	0	0	0	0	0	0	0	0	0	0	0	0	0	0	0
LEBGUU	0	0	0	0	0	0	0	0	0	0	0	0	0	0	0	0	0	0	0	0	0	0	0	0	0	0	0	0	0	0	0	0	0	0	0	0	0	0	0	0	0	0	0	0	0	0	0	0	0
CERYAA03	0	0	0	0	0	0	0	0	0	0	0	0	0	0	0	0	0	0	0	0	0	0	0	0	0	0	0	0	0	0	0	0	0	0	0	0	0	0	0	0	0	0	0	0	0	0	0	0	0
FAQFOS	0	0	0	0	0	0	0	0	0	0	0	0	0	0	0	0	0	0	0	0	0	0	0	0	0	0	0	0	0	0	0	0	0	0	0	0	0	0	0	0	0	0	0	1	0	0	0	0	0
QEXLAH	0	0	0	0	0	0	0	0	0	0	0	0	0	0	0	0	0	0	0	0	0	0	0	0	0	0	0	0	0	0	0	0	0	0	0	0	0	0	0	0	0	0	0	0	0	0	0	0	0
IKOFAR01	0	0	0	0	0	0	0	0	0	0	0	0	0	0	0	0	0	0	0	0	0	0	0	0	0	0	0	0	0	0	0	0	0	0	0	0	0	0	0	0	0	0	0	0	0	0	0	0	0
WINMAI	0	0	0	0	0	0	0	0	0	0	0	0	0	0	0	0	0	0	0	0	0	0	0	0	0	0	0	0	0	0	0	0	0	0	0	0	0	0	0	0	0	0	0	0	0	0	0	0	0
SUZPIN	0	0	0	0	0	0	0	0	0	0	0	0	0	0	0	0	0	0	0	0	0	0	0	0	0	0	0	0	0	0	0	0	0	0	0	0	0	0	0	0	0	0	0	0	0	0	0	0	0
REPXES	0	0	0	0	0	0	0	0	0	0	0	0	0	0	0	0	0	0	0	0	0	0	0	0	0	0	0	0	0	0	0	0	0	0	0	0	0	0	0	0	0	0	0	0	0	0	0	0	0
UVUSOV	0	0	0	0	0	0	0	0	0	0	0	0	0	0	0	0	0	0	0	0	0	0	0	0	0	0	0	0	0	0	0	0	0	0	0	0	0	0	0	0	0	0	0	0	0	0	0	0	0
QERNUX	0	0	0	0	0	0	0	0	0	0	0	0	0	0	0	0	0	0	0	0	0	0	0	0	0	0	0	0	0	0	0	0	0	0	0	0	0	0	0	0	0	0	0	0	0	0	0	0	0
SOGCOH	0	0	0	0	0	0	0	0	0	0	0	0	0	0	0	0	0	0	0	0	0	0	0	0	0	0	0	0	0	0	0	0	0	0	0	0	0	0	0	0	0	0	0	0	0	0	0	0	0
FEDSUD	0	0	0	0	0	0	0	0	0	0	0	0	0	0	0	0	0	0	0	0	0	0	0	0	0	0	0	0	0	0	0	0	0	0	0	0	0	0	0	0	0	0	0	0	0	0	0	0	0
LERXOW	0	0	0	0	0	0	0	0	0	0	0	0	0	0	0	0	0	0	0	0	0	0	0	0	0	0	0	0	0	0	0	0	0	0	0	0	0	0	0	0	0	0	0	0	0	0	0	0	0
KIKCEN	0	0	0	0	0	0	0	0	0	0	0	0	0	0	0	0	0	0	0	0	0	0	0	0	0	0	0	0	0	0	0	0	0	0	0	0	0	0	0	0	0	0	0	0	0	0	0	0	0
IKOFAR	0	0	0	0	0	0	0	0	0	0	0	0	0	0	0	0	0	0	0	0	0	0	0	0	0	0	0	0	0	0	0	0	0	0	0	0	0	0	0	0	0	0	0	0	0	0	0	0	0
WOTRAA	0	0	0	0	0	0	0	0	0	0	0	0	0	0	0	0	0	0	0	0	0	0	0	0	0	0	0	0	0	0	0	0	0	0	0	0	0	0	0	0	0	0	0	0	0	0	0	0	0
MOBNOJ	0	0	0	0	0	0	0	0	0	0	0	0	0	0	0	0	0	0	0	0	0	0	0	0	0	0	0	0	0	0	0	0	0	0	0	0	0	0	0	0	0	0	0	0	0	0	0	0	0
XEFLUS	0	0	0	0	0	0	0	0	0	0	0	0	0	0	0	0	0	0	0	0	0	0	0	0	0	0	0	0	0	0	0	0	0	0	0	0	0	0	0	0	0	0	0	0	0	0	0	0	0
XEFMAZ	0	0	0	0	0	0	0	0	0	0	0	0	0	0	0	0	0	0	0	0	0	0	0	0	0	0	0	0	0	0	0	0	0	0	0	0	0	0	0	0	0	0	0	0	0	0	0	0	0
SOYLEY	0	0	0	0	0	0	0	0	0	0	0	0	0	0	0	0	0	0	0	0	0	0	0	0	0	0	0	0	0	0	0	0	0	0	0	0	0	0	0	0	0	0	0	0	0	0	0	0	0
TULQUM	0	0	0	0	0	0	0	0	0	0	0	0	0	0	0	0	0	0	0	0	0	0	0	0	0	0	0	0	0	0	0	0	0	0	0	0	0	0	0	0	0	0	0	0	0	0	0	0	0
gp8m	0	0	0	0	0	0	0	0	0	0	0	0	0	0	0	0	0	0	0	0	0	0	0	0	0	0	0	0	0	0	0	0	0	0	0	0	0	0	0	0	0	0	0	0	0	0	0	0	0
XALQAF	0	0	0	0	0	0	0	0	0	0	0	0	0	0	0	0	0	0	0	0	0	0	0	0	0	0	0	0	0	0	0	0	0	0	0	0	0	0	0	0	0	0	0	0	0	0	0	0	0
XISGAI01	0	0	0	0	0	0	0	0	0	0	0	0	0	0	0	0	0	0	0	0	0	0	0	0	0	0	0	0	0	0	0	0	0	0	0	0	0	0	0	0	0	0	0	0	0	0	0	0	0
HESGES	0	0	0	0	0	0	0	0	0	0	0	0	0	0	0	0	0	0	0	0	0	0	0	0	0	0	0	0	0	0	0	0	0	0	0	0	0	0	0	0	0	0	0	0	0	0	0	0	0
ZIJQEQ	0	0	0	0	0	0	0	0	0	0	0	0	0	0	0	0	0	0	0	0	0	0	0	0	0	0	0	0	0	0	0	0	0	0	0	0	0	0	0	0	0	0	0	1	0	0	0	0	0
HOPBEV	0	0	0	0	0	0	0	0	0	0	0	0	0	0	0	0	0	0	0	0	0	0	0	0	0	0	0	0	0	0	0	0	0	0	0	0	0	0	0	0	0	0	0	0	0	0	0	0	0
bp5m	0	0	0	0	0	0	0	0	0	0	0	0	0	0	0	0	0	0	0	0	0	0	0	0	0	0	0	0	0	0	0	0	0	0	0	0	0	0	0	0	0	0	0	0	0	0	0	0	0
POWWII	0	0	0	0	0	0	0	0	0	0	0	0	0	0	0	0	0	0	0	0	0	0	0	0	0	0	0	0	0	0	0	0	0	0	0	0	0	0	0	0	0	0	0	0	0	0	0	0	0
20mec09	0	4	0	4	4	4	4	0	0	0	0	0	4	4	4	4	0	0	0	0	0	0	0	0	0	0	0	0	0	0	0	0	0	0	0	4	0	0	0	0	0	0	0	0	0	4	0	0	0
NIFDOW	0	0	0	0	0	0	0	0	0	0	0	0	0	0	0	0	0	0	0	0	0	0	0	0	0	0	0	0	0	0	0	0	0	0	0	0	0	0	0	0	0	0	0	0	0	0	0	0	0
QOQKAK	0	0	0	0	0	0	0	0	0	0	0	0	0	0	0	0	0	0	0	0	0	0	0	0	0	0	0	0	0	0	0	0	0	0	0	0	0	0	0	0	0	0	0	0	0	0	0	0	0
gm8p_red	0	0	0	0	0	0	0	0	0	0	0	0	0	0	0	0	0	0	0	0	0	0	0	0	0	0	0	0	0	0	0	0	0	0	0	0	0	0	0	0	0	0	0	0	0	0	0	0	0
PUQSUP	0	0	0	0	0	0	0	0	0	0	0	0	0	0	0	0	0	0	0	0	0	1	0	0	0	0	0	0	0	0	0	0	0	0	1	1	0	0	1	0	0	0	0	0	0	0	0	0	0
JEJCAF	0	0	0	0	0	0	0	0	0	0	0	0	0	0	0	0	0	0	0	0	0	0	0	0	0	0	0	0	0	0	0	0	0	0	0	0	0	0	0	0	0	0	0	0	0	0	0	0	0
FASRUP	0	0	0	0	0	0	0	0	0	0	0	0	0	0	0	0	0	0	0	0	0	0	0	0	0	0	0	0	0	0	0	0	0	0	0	0	0	0	0	0	0	0	0	0	0	0	0	0	0
TIFWOX	0	0	0	0	0	0	0	0	0	0	0	0	0	0	0	0	0	0	0	0	0	0	0	0	0	0	0	0	0	0	0	0	0	0	0	0	0	0	0	0	0	0	0	0	0	0	0	0	0
NURFIQ	0	0	0	0	0	0	0	0	0	0	0	0	0	0	0	0	0	0	0	0	0	0	0	0	0	0	0	0	0	0	0	0	0	0	0	0	0	0	0	0	0	0	0	0	0	0	0	0	0
ep2o	0	0	0	0	0	0	0	0	0	0	0	0	0	0	0	0	0	0	0	0	0	0	0	0	0	0	0	0	0	0	0	0	0	0	0	0	0	0	0	0	0	0	0	1	1	0	0	0	0
KOGQIJ	0	0	1	0	0	0	0	0	0	0	0	0	0	0	0	0	0	0	0	0	0	0	0	0	0	0	0	0	0	0	0	0	0	0	0	0	0	0	0	0	0	0	0	1	1	0	0	0	0
CIQFAK	0	0	0	0	0	0	0	0	0	0	0	0	0	0	0	0	0	0	0	0	0	0	0	0	0	0	0	0	0	0	0	0	0	0	0	0	0	0	0	0	0	0	0	0	0	0	0	0	0
EVOCOJ	0	0	0	0	0	0	0	0	0	0	0	0	0	0	0	0	0	0	0	0	0	0	0	0	0	0	0	0	0	0	0	0	0	0	0	0	0	0	0	0	0	0	0	0	0	0	0	0	0
JAXTEI	0	0	0	0	0	0	0	0	0	0	0	0	0	0	0	0	0	0	0	0	0	0	0	0	0	0	0	0	0	0	0	0	0	0	0	0	0	0	0	0	0	0	0	0	0	0	0	0	0
PIVJIQ	0	0	0	0	0	0	0	0	0	0	0	0	0	0	0	0	0	0	0	0	0	0	0	0	0	0	0	0	0	0	0	0	0	0	0	0	0	0	0	0	0	0	0	0	0	0	0	0	0
KOGQEF	0	0	0	0	0	0	0	0	0	0	0	0	0	0	0	0	0	0	0	0	0	0	0	0	0	0	0	0	0	0	0	0	0	0	0	0	0	0	0	0	0	0	0	0	0	0	0	0	0
gm8m-yellow	0	0	0	0	0	0	0	0	0	0	0	0	0	0	0	0	0	0	0	0	0	0	0	0	0	0	0	0	0	0	0	0	0	0	0	0	0	0	0	0	0	0	0	0	0	0	0	0	0
ep2m	0	0	0	0	0	0	0	0	0	0	0	0	0	0	0	0	0	0	0	0	0	0	0	0	0	0	0	0	0	0	0	0	0	0	0	0	0	0	0	0	0	0	0	0	0	0	0	0	0
SEZSOG	0	0	0	0	0	0	0	0	0	0	0	0	0	0	0	0	0	0	0	0	0	0	0	0	0	0	0	0	0	0	0	0	0	0	0	0	0	0	0	0	0	0	0	0	0	0	0	0	0
VIDDES	0	0	0	0	0	0	0	0	0	0	0	0	0	0	0	0	0	0	0	0	0	0	0	0	0	0	0	0	0	0	0	0	0	0	0	0	0	0	0	0	0	0	0	0	0	0	0	0	0
VUTFEV02	0	0	0	0	0	0	0	0	0	0	0	0	0	0	0	0	0	0	0	0	0	0	0	0	0	0	0	0	0	0	0	0	0	0	0	0	0	0	0	0	0	0	0	0	0	0	0	0	0
FIWHAV	0	0	0	0	0	0	0	0	0	0	0	0	0	0	0	0	0	0	0	0	0	0	0	0	0	0	0	0	0	0	0	0	0	0	0	0	0	0	0	0	0	0	0	0	0	0	0	0	0
ILIMEV	0	0	0	0	0	0	0	0	0	0	0	0	0	0	0	0	0	0	0	0	0	0	0	0	0	0	0	0	0	0	0	0	0	0	0	0	0	0	0	0	0	0	0	0	0	0	0	0	0
BUDYOP	0	0	0	0	0	0	0	0	0	0	0	0	0	0	0	0	0	0	0	0	0	0	0	0	0	0	0	0	0	0	0	0	0	0	0	0	0	0	0	0	0	0	0	0	0	0	0	0	0
IFUWIQ	0	0	0	0	0	0	0	0	0	0	0	0	0	0	0	0	0	0	0	0	0	0	0	0	0	0	0	0	0	0	0	0	0	0	0	0	0	0	0	0	0	0	0	0	0	0	0	0	0
HURXAT	0	0	0	0	0	0	0	0	0	0	0	0	0	0	0	0	0	0	0	0	0	0	0	0	0	0	0	0	0	0	0	0	0	0	0	0	0	0	0	0	0	0	0	0	0	0	0	0	0
BZYACO	0	0	0	0	0	0	0	0	0	0	0	0	0	0	0	0	0	0	0	0	0	0	0	0	0	0	0	0	0	0	0	0	0	0	0	0	0	0	0	0	0	0	0	0	0	0	0	0	0
ILIMEV01	0	0	0	0	0	0	0	0	0	0	0	0	0	0	0	0	0	0	0	0	0	0	0	0	0	0	0	0	0	0	0	0	0	0	0	0	0	0	0	0	0	0	0	0	0	0	0	0	0
ILIMEV02	0	0	0	0	0	0	0	0	0	0	0	0	0	0	0	0	0	0	0	0	0	0	0	0	0	0	0	0	0	0	0	0	0	0	0	0	0	0	0	0	0	0	0	0	0	0	0	0	0
XOHHUA	0	0	0	0	0	0	0	0	0	0	0	0	0	0	0	0	0	0	0	0	0	0	0	0	0	0	0	0	0	0	0	0	0	0	0	0	0	0	0	0	0	0	0	0	0	0	0	0	0
FINHIU02	0	0	0	0	0	0	0	0	0	0	0	0	0	0	0	0	0	0	0	0	0	0	0	0	0	0	0	0	0	0	0	0	0	0	0	0	0	0	0	0	0	0	0	0	0	0	0	0	0
KIKQOL	0	0	0	0	0	0	0	0	0	0	0	0	0	0	0	0	0	0	0	0	0	0	0	0	0	0	0	0	0	0	0	0	0	0	0	0	0	0	0	0	0	0	0	0	0	0	0	0	0
TAMMUS	0	0	0	0	0	0	0	0	0	0	0	0	0	0	0	0	0	0	0	0	0	0	0	0	0	0	0	0	0	0	0	0	0	0	0	0	0	0	0	0	0	0	0	0	0	0	0	0	0
KOFGUI	0	0	0	0	0	0	0	0	0	0	0	0	0	0	0	0	0	0	0	0	0	0	0	0	0	0	0	0	0	0	0	0	0	0	0	0	0	0	0	0	0	0	0	0	0	0	0	0	0
XOFFEF	0	0	0	0	0	0	0	0	0	0	0	0	0	0	0	0	0	0	0	0	0	0	0	0	0	0	0	0	0	0	0	0	0	0	0	0	1	1	1	6	1	1	1	1	1	0	0	0	0
YODKEI	0	0	0	0	0	0	0	0	0	0	0	0	0	0	0	0	0	1	0	0	6	0	1	1	1	1	1	1	1	0	0	1	1	1	0	0	1	1	1	1	1	0	1	0	1	1	0	0	0
XISGAI	0	0	0	0	0	0	0	0	0	0	0	0	0	0	0	0	0	0	0	0	0	0	0	0	0	0	0	0	0	0	0	0	0	0	0	0	0	0	0	0	0	0	0	0	0	0	0	0	0
YEYFEO	0	0	0	0	0	0	0	0	0	0	0	0	0	0	0	0	1	0	0	0	0	0	0	0	0	0	0	0	0	0	0	0	0	0	0	0	0	0	0	0	0	0	0	0	0	0	0	0	0
hm7m	0	0	0	0	0	0	0	0	0	0	0	0	0	0	0	0	0	1	1	1	1	1	1	1	1	1	1	1	1	0	1	1	1	1	1	1	1	1	1	1	1	1	1	1	1	1	1	1	1
PAQJEZ	0	0	0	0	0	0	0	0	0	0	0	0	0	0	0	0	0	1	1	0	1	0	1	1	1	1	1	1	1	0	1	1	1	1	0	1	1	1	1	1	1	0	0	1	1	0	0	0	0
TIHQAD	0	0	0	0	0	0	0	0	0	0	0	0	0	0	0	0	0	0	0	0	0	0	0	0	0	0	0	0	0	0	0	0	0	0	0	0	0	0	0	0	0	0	0	0	0	0	0	0	0
TIHTOU	0	0	0	0	0	0	0	0	0	0	0	0	0	0	0	0	0	0	0	0	0	0	0	0	0	0	0	0	0	0	0	0	0	0	0	0	0	0	0	0	0	0	0	0	0	0	0	0	0
TIHHEY	0	0	0	0	0	0	0	0	0	0	0	0	0	0	0	0	0	0	0	0	0	0	0	0	0	0	0	0	0	0	0	0	0	0	0	0	0	0	0	0	0	0	0	0	0	0	0	0	0
CAGZUI	0	0	0	0	0	0	0	0	0	0	0	0	0	0	0	0	0	0	0	0	0	1	0	0	0	0	0	0	0	0	1	0	0	0	1	1	0	0	0	0	0	0	0	0	0	1	0	1	0
QUZCOE	0	0	0	0	0	0	0	0	0	0	0	0	0	0	0	0	0	0	0	0	0	0	0	0	0	0	0	0	0	0	0	0	0	0	0	0	0	0	0	0	0	0	0	0	4	0	0	0	0
MAMLEU	0	0	0	0	0	0	0	0	0	0	0	0	0	0	0	0	0	0	0	0	0	0	0	0	0	0	0	0	0	0	0	0	0	0	0	0	0	0	0	0	0	0	0	0	0	0	0	0	0
co4p	0	0	0	0	0	0	0	0	0	0	0	0	0	0	0	0	0	0	0	0	0	0	0	0	0	0	0	0	0	0	0	0	0	0	0	0	0	0	0	0	0	0	0	0	4	0	0	0	0
TIGSUA	0	0	0	0	0	0	0	0	0	0	0	0	0	0	0	0	0	0	0	0	0	0	0	0	0	0	0	0	0	0	0	0	0	0	0	0	0	0	0	0	0	0	0	0	0	0	0	0	0
HAGZOH	0	0	0	0	0	0	0	0	0	0	0	0	0	0	0	0	0	0	0	0	0	0	0	0	0	0	0	0	0	0	0	0	0	0	0	0	0	0	0	0	0	0	0	0	0	0	0	0	0
MEGYON01	0	0	0	0	0	0	0	0	0	0	0	0	0	0	0	0	0	0	0	0	0	0	0	0	0	0	0	0	0	0	0	0	0	0	0	0	0	0	0	0	0	0	0	0	4	0	0	0	0
PIVJUC	0	0	0	0	0	0	0	0	0	0	0	0	0	0	0	0	0	0	0	0	0	0	0	0	0	0	0	0	0	0	0	0	0	0	0	0	0	0	0	0	0	0	0	0	0	0	0	0	0
NURCIN	0	0	0	0	0	0	0	0	0	0	0	0	0	0	0	0	0	0	0	0	0	0	0	0	0	0	0	0	0	0	0	0	0	0	0	0	0	0	0	0	0	0	0	0	0	0	0	0	0
QEMCUH	0	0	0	0	0	0	0	0	0	0	0	0	0	0	0	0	0	0	0	0	0	0	0	0	0	0	0	0	0	0	0	0	0	0	0	0	0	0	0	0	0	0	0	0	0	0	0	0	0
DEGCEY	0	0	0	0	0	0	0	0	0	0	0	0	0	0	0	0	0	0	0	0	0	0	0	0	0	0	0	0	0	0	0	0	0	0	0	0	0	0	0	0	0	0	0	0	0	0	0	0	0
BUDXOO	0	0	0	0	0	0	0	0	0	0	0	0	0	0	0	0	0	0	0	0	0	0	0	0	0	0	0	0	0	0	0	0	0	0	0	0	0	0	0	0	0	0	0	0	0	0	0	0	0
WEFMIE	0	0	0	0	0	0	0	0	0	0	0	0	0	0	0	0	0	0	0	0	0	0	0	0	0	0	0	0	0	0	0	0	0	0	0	0	1	0	0	0	0	0	0	0	0	0	0	0	0
MOBZAC02	0	0	0	0	0	0	0	0	0	0	0	0	0	0	0	0	0	0	0	0	0	0	0	0	0	0	0	0	0	0	0	0	0	0	0	0	0	0	0	0	0	0	0	0	0	0	0	0	0
QOFJUR	0	0	0	0	0	0	0	0	0	0	0	0	0	0	0	0	0	0	0	0	0	0	0	0	0	0	0	0	0	0	0	0	0	0	0	0	0	0	0	0	0	0	0	0	0	0	0	0	0
JOFKAR	0	0	0	0	0	0	0	0	0	0	0	0	0	0	0	0	0	0	0	0	0	0	0	0	0	0	0	0	0	0	0	0	0	0	0	0	0	0	0	0	0	0	0	0	0	0	0	0	0
YICLIG	0	0	0	0	0	0	0	0	0	0	0	0	0	0	0	0	0	0	0	0	0	0	0	0	0	0	0	0	0	0	0	0	0	0	0	0	0	0	0	0	0	0	0	0	0	0	0	0	0
PELROO	0	0	0	0	0	0	0	0	0	0	0	0	0	0	0	0	0	0	0	0	0	0	0	0	0	0	0	0	0	0	0	0	0	0	0	0	0	0	0	0	0	0	0	0	0	0	0	0	0
hm1-	0	0	0	0	0	0	0	0	0	0	0	0	0	0	0	0	0	0	0	0	0	0	0	0	0	0	0	0	0	0	0	0	0	0	0	0	1	0	0	0	0	0	0	0	0	0	0	0	0
XIGQEK01	0	0	0	0	0	0	0	0	0	0	0	0	0	0	0	0	0	0	0	0	0	0	0	0	0	0	0	0	0	0	0	0	0	0	0	0	0	0	0	0	0	0	0	0	0	0	0	0	0
FEDLUW	0	0	0	0	0	0	0	0	0	0	0	0	0	0	0	0	0	0	0	0	0	0	0	0	0	0	0	0	0	0	0	0	0	0	0	0	0	0	0	0	0	0	0	0	0	0	0	0	0
XORXAD02	0	0	0	0	0	0	0	0	0	0	0	0	0	0	0	0	0	0	0	0	0	0	0	0	0	0	0	0	0	0	0	0	0	0	0	0	0	0	0	0	0	0	0	0	0	0	0	0	0
gm8m_orange	0	0	0	0	0	0	0	0	0	0	0	0	0	0	0	0	0	0	0	0	0	0	0	0	0	0	0	0	0	0	0	0	0	0	0	0	0	0	0	0	0	0	0	0	0	0	0	0	0
PICGIT	0	0	0	0	0	0	0	0	0	0	0	0	0	0	0	0	0	0	0	0	0	0	0	0	0	0	0	0	0	0	0	0	0	0	0	0	0	0	0	0	0	0	0	0	0	0	0	0	0
UDUSES	0	0	0	0	0	0	0	0	0	0	0	0	0	0	0	0	0	0	0	0	0	0	0	0	0	0	0	0	0	0	0	0	0	0	0	0	0	0	0	0	0	0	0	0	0	0	0	0	0
UNOXAX	0	0	0	0	0	0	0	0	0	0	0	0	0	0	0	0	0	0	0	0	0	0	0	0	0	0	0	0	0	0	0	0	0	0	0	0	0	0	0	0	0	0	0	0	0	0	0	0	0
BZYACO03	0	0	0	0	0	0	0	0	0	0	0	0	0	0	0	0	0	0	0	0	0	0	0	0	0	0	0	0	0	0	0	0	0	0	0	0	0	0	0	0	0	0	0	0	0	0	0	0	0
CAMFUT	0	0	0	0	0	0	0	0	0	0	0	0	0	0	0	0	0	0	0	0	0	0	0	0	0	0	0	0	0	0	0	0	0	0	0	0	0	0	0	0	0	0	0	0	0	0	0	0	0
CAMFIH	0	0	0	0	0	0	0	0	0	0	0	0	0	0	0	0	0	0	0	0	0	0	0	0	0	0	0	0	0	0	0	0	0	0	0	0	0	0	0	0	0	0	0	0	0	0	0	0	0
LUHCAT	0	0	0	0	0	0	0	0	0	0	0	0	0	0	0	0	0	0	0	0	0	0	0	0	0	0	0	0	0	0	0	0	0	0	0	0	0	0	0	0	0	0	0	0	0	0	0	0	0
LIKDEO	0	0	0	0	0	0	0	0	0	0	0	0	0	0	0	0	0	0	0	0	0	0	0	0	0	0	0	0	0	0	0	0	0	0	0	0	0	0	0	0	0	0	0	0	0	0	0	0	0
ROGBEV	0	0	0	0	0	0	0	0	0	0	0	0	0	0	0	0	0	0	0	0	0	0	0	0	0	1	0	0	0	0	0	0	0	0	0	0	0	0	0	0	0	0	0	0	0	0	0	0	0
GOFWUU	0	0	0	0	0	0	0	0	0	0	0	0	0	0	0	0	0	0	0	0	0	0	0	0	0	0	0	0	0	0	0	0	0	0	0	0	0	0	0	0	0	0	0	0	0	0	0	0	0
RIPDOM	0	0	0	0	0	0	0	0	0	0	0	0	0	0	0	0	0	0	0	0	0	0	0	0	0	0	0	0	0	0	0	0	0	0	0	0	0	0	0	0	0	0	0	0	0	0	0	0	0
YAWFUZ	0	0	0	0	0	0	0	0	0	0	0	0	0	0	0	0	0	0	0	0	0	0	0	0	0	0	0	0	0	0	0	0	0	0	0	0	0	0	0	0	0	0	0	0	0	0	0	0	0
DEGCAU	0	0	0	0	0	0	0	0	0	0	0	0	0	0	0	0	0	0	0	0	0	0	0	0	0	0	0	0	0	0	0	0	0	0	0	0	0	0	0	0	0	0	0	0	0	0	0	0	0
XOHJAI	0	0	0	0	0	0	0	0	0	0	0	0	0	0	0	0	0	0	0	0	0	0	0	0	0	0	0	0	0	0	0	0	0	0	0	0	0	0	0	0	0	0	0	0	0	0	0	0	0
YEYFAK	0	0	0	0	0	0	0	0	0	0	0	0	0	0	0	0	0	0	0	0	0	0	0	0	0	0	0	0	0	0	0	0	0	0	0	0	0	0	0	0	0	0	0	0	0	0	0	0	0
QECRAT	0	0	0	0	0	0	0	0	0	0	0	0	0	0	0	0	0	0	0	0	0	0	0	0	0	0	0	0	0	0	0	0	0	0	0	0	0	0	0	0	0	0	0	0	0	0	0	0	0
XOHJEM	0	0	0	0	0	0	0	0	0	0	0	0	0	0	0	0	0	0	0	0	0	0	0	0	0	0	0	0	0	0	0	0	0	0	0	0	0	0	0	0	0	0	0	0	0	0	0	0	0
SUHZUR	0	0	0	0	0	0	0	0	0	0	0	0	0	0	0	0	0	0	0	0	0	0	0	0	0	0	0	0	0	0	0	0	0	0	0	0	0	0	0	0	0	0	0	0	0	0	0	0	0
YOTYIQ	0	0	0	0	0	0	0	0	0	0	0	0	0	0	0	0	0	0	0	0	0	0	0	0	0	0	0	0	0	0	0	0	0	0	0	0	0	0	0	0	0	0	0	0	0	0	0	0	0
HESFER	0	0	0	0	0	0	0	0	0	0	0	0	0	0	0	0	0	0	0	0	0	0	0	0	0	0	0	0	0	0	0	0	0	0	0	0	0	0	0	0	0	0	0	0	0	0	0	0	0
KOTSER02	0	0	0	0	0	0	0	0	0	0	0	0	0	0	0	0	0	0	0	0	0	0	0	0	0	0	0	0	0	0	0	0	0	0	0	0	0	0	0	0	0	0	0	0	0	0	0	0	0
WOBBUL	0	0	0	0	0	0	0	0	0	0	0	0	0	0	0	0	0	0	0	0	0	0	0	0	0	0	0	0	0	0	0	0	0	0	0	0	0	0	0	0	0	0	0	0	0	0	0	0	0
HOKLAU02	0	0	0	0	0	0	0	0	0	0	0	0	0	0	0	0	0	0	0	0	0	0	0	0	0	0	0	0	0	0	0	0	0	0	0	0	0	0	0	0	0	0	0	0	0	0	0	0	0
IJULUV	0	0	0	0	0	0	0	0	0	0	0	0	0	0	0	0	0	0	0	0	0	0	0	0	0	0	0	0	0	0	0	0	0	0	0	0	0	0	0	0	0	0	0	0	0	0	0	0	0
OBIZAD	0	0	0	0	0	0	0	0	0	0	0	0	0	0	0	0	0	0	0	0	0	0	0	0	0	0	0	0	0	0	0	0	0	0	0	0	0	0	0	0	0	0	0	0	0	0	0	0	0
HORDUN01	0	0	0	0	0	0	0	0	0	0	0	0	0	0	0	0	0	0	0	0	0	0	0	0	0	0	0	0	0	0	0	0	0	0	0	0	0	0	0	0	0	0	0	0	0	0	0	0	0
CAMFIH01	0	0	0	0	0	0	0	0	0	0	0	0	0	0	0	0	0	0	0	0	0	0	0	0	0	0	0	0	0	0	0	0	0	0	0	0	0	0	0	0	0	0	0	0	0	0	0	0	0
LUHCEX	0	0	0	0	0	0	0	0	0	0	0	0	0	0	0	0	0	1	1	0	1	1	1	1	1	0	0	0	0	0	1	0	0	0	1	1	1	1	1	1	1	1	4	1	1	1	1	4	1
gm8p_black	0	0	0	0	0	0	0	0	0	0	0	0	0	0	0	0	0	0	0	0	0	0	0	0	0	0	0	0	0	0	0	0	0	0	0	0	0	0	0	0	0	0	0	0	0	0	0	0	0
NAMXIL	0	0	0	0	0	0	0	0	0	0	0	0	0	0	0	0	0	0	0	0	0	0	0	0	0	0	0	0	0	0	0	0	0	0	0	0	0	0	0	0	0	0	0	0	0	0	0	0	0
19mec10a	0	0	0	0	0	0	0	0	0	0	0	0	0	0	0	0	0	0	0	0	0	0	0	0	0	0	0	0	0	0	0	0	0	0	0	0	0	0	0	0	0	0	0	0	0	0	0	0	0
19mec11	0	0	0	0	0	0	0	0	0	0	0	0	0	0	0	0	0	0	0	0	0	0	0	0	0	0	0	0	0	0	0	0	0	0	0	0	0	0	0	0	0	0	0	0	0	0	0	0	0
YOKTEX	0	0	0	0	0	0	0	0	0	0	0	0	0	0	0	0	0	0	0	0	0	0	0	0	0	0	0	0	0	0	0	0	0	0	0	0	0	0	0	0	0	0	0	0	0	0	0	0	0
do5p	0	0	0	0	0	0	0	0	0	0	0	0	0	0	0	0	0	0	0	0	0	0	0	0	0	0	0	0	0	0	0	0	0	0	0	0	0	0	0	0	0	0	0	0	0	0	0	0	0
QUZKUS	0	0	0	0	0	0	0	0	0	0	0	0	0	0	0	0	0	0	0	0	0	0	0	0	0	0	0	0	0	0	0	0	0	0	0	0	0	0	0	0	0	0	0	0	0	0	0	0	0
20mec06b	0	0	0	0	0	0	0	0	0	0	0	0	0	0	0	0	0	0	0	0	0	0	0	0	0	0	0	0	0	0	0	0	0	0	0	0	0	0	0	0	0	0	0	0	0	0	0	0	0
QUYXOY	0	0	0	0	0	0	0	0	0	0	0	0	0	0	0	0	0	0	0	0	0	0	0	0	0	0	0	0	0	0	0	0	0	0	0	0	0	0	0	0	0	0	0	0	0	0	0	0	0
CNCHAL	0	0	0	0	0	0	0	0	0	0	0	0	0	0	0	0	0	0	0	0	0	0	0	0	0	0	0	0	0	0	0	0	0	0	0	0	0	0	0	0	0	0	0	0	0	0	0	0	0
YESDUW	0	0	0	0	0	0	0	0	0	0	0	0	0	0	0	0	0	0	0	0	0	0	0	0	0	0	0	0	0	0	0	0	0	0	0	0	0	0	0	0	0	0	0	0	0	0	0	0	0
TUPFOA	0	0	0	0	0	0	0	0	0	0	0	0	0	0	0	0	0	0	0	0	0	0	0	0	0	0	0	0	0	0	0	0	0	0	0	0	0	0	0	0	0	0	0	0	0	0	0	0	0
20mec05_a	0	0	0	0	0	0	0	0	0	0	0	0	0	0	0	0	0	0	0	0	0	0	0	0	0	0	0	0	0	0	0	0	0	0	0	0	0	0	0	0	0	0	0	0	0	0	0	0	0
PICGEP	0	0	0	0	0	0	0	0	0	0	0	0	0	0	0	0	0	0	0	0	0	0	0	0	0	0	0	0	0	1	0	0	0	0	0	0	0	0	0	0	0	1	0	0	0	0	0	0	1
DUSVUJ	0	0	0	0	0	0	0	0	0	0	0	0	0	0	0	0	0	0	0	0	0	0	0	0	0	0	0	0	0	0	0	0	0	0	0	0	0	0	0	0	0	0	0	0	0	0	0	0	0
MIKMUR	0	0	0	0	0	0	0	0	0	0	0	0	0	0	0	0	0	0	0	0	0	0	0	0	0	0	0	0	0	0	0	0	0	0	0	0	0	0	0	0	0	0	0	0	0	0	0	0	0
gm1-	0	0	0	0	0	0	0	0	0	0	0	0	0	0	0	0	0	0	0	0	0	0	0	0	0	0	0	0	0	0	0	0	0	0	0	0	0	0	0	0	0	0	0	0	0	0	0	0	0
RIYRIB	0	0	0	0	0	0	0	0	0	0	0	0	0	0	1	0	0	0	0	0	0	0	0	0	0	0	0	0	0	0	0	0	0	0	0	0	0	0	0	0	0	0	0	0	0	0	0	0	0
gp1-	0	0	0	0	0	0	0	0	0	0	0	0	0	0	0	0	0	0	0	0	0	0	0	0	0	0	0	0	0	0	0	0	0	0	0	0	0	0	0	0	0	0	0	0	0	0	0	0	0
PUQSUP01	0	0	0	0	0	0	0	0	0	0	0	0	0	0	0	0	0	1	0	0	1	1	1	1	1	0	0	0	0	0	1	0	0	0	1	1	0	0	0	0	0	0	0	0	0	1	0	1	0
DUMMAA	0	0	0	0	0	0	0	0	0	0	0	0	0	0	0	0	0	0	0	0	0	0	0	0	0	0	0	0	0	0	0	0	0	0	0	0	0	0	0	0	0	0	0	0	0	0	0	0	0
IDIPAM	0	0	0	0	0	0	0	0	0	0	0	0	0	0	0	0	0	0	0	0	0	0	0	0	0	1	0	0	0	0	0	0	0	0	0	0	0	0	0	0	0	0	0	0	0	0	0	0	0
VAGNEX02	0	0	0	0	0	0	0	0	0	0	0	0	0	0	0	0	0	0	0	0	0	0	0	0	0	0	0	0	0	0	0	0	0	0	0	0	0	0	0	0	0	0	0	0	0	0	0	0	0
FEDSOX01	0	0	0	0	0	0	0	0	0	0	0	0	0	0	0	0	0	0	0	0	0	0	0	0	0	0	0	0	0	0	0	0	0	0	0	0	0	0	0	0	0	0	0	0	0	0	0	0	0
QEMCER	0	0	0	0	0	0	0	0	0	0	0	0	0	0	0	0	0	0	0	0	0	0	0	0	0	0	0	0	0	0	0	0	0	0	0	0	0	0	0	0	0	0	0	0	0	0	0	0	0
NAWCEU	0	0	0	0	0	0	0	0	0	0	0	0	0	0	0	0	0	0	0	0	0	0	0	0	0	0	0	0	0	0	0	0	0	0	0	0	0	0	0	0	0	0	0	0	0	0	0	0	0
HIVPOR	0	0	0	0	0	0	0	0	0	0	0	0	0	0	0	0	0	0	0	0	0	0	0	0	0	0	0	0	0	0	0	0	0	0	0	0	0	0	0	0	0	0	0	0	0	0	0	0	0
SEQLAB	0	0	0	0	0	0	0	0	0	0	0	0	0	0	0	0	0	0	0	0	0	0	0	0	0	0	0	0	0	0	0	0	0	0	0	0	0	0	0	0	0	0	0	0	0	0	0	0	0
19mec05	0	0	0	0	0	0	0	0	0	0	0	0	0	0	0	0	0	0	0	0	0	0	0	0	0	0	0	0	0	0	0	0	0	0	0	0	0	0	0	0	0	0	0	0	0	0	0	0	0
BRNICH	0	0	0	0	0	0	0	0	0	0	0	0	0	0	1	0	0	0	0	0	0	0	0	0	0	0	0	0	0	0	0	0	0	0	0	0	0	0	0	0	0	0	0	0	0	0	0	0	0
gm4p	0	0	1	0	0	0	0	0	0	0	0	0	0	0	0	0	0	0	0	0	0	0	0	0	0	0	0	0	0	0	0	0	0	0	0	0	0	0	0	0	0	0	0	0	1	0	0	0	0
ROVHAN	0	0	0	0	0	0	0	0	0	0	0	0	0	0	0	0	0	0	0	0	0	0	0	0	0	0	0	0	0	0	0	0	0	0	0	0	0	0	0	0	0	0	0	0	0	0	0	0	0
19mec08_a	0	0	0	0	0	0	0	0	0	0	0	0	0	0	0	0	0	0	0	0	0	0	0	0	0	0	0	0	0	0	0	0	0	0	0	0	0	0	0	0	0	0	0	0	0	0	0	0	0
HUGCIW	0	0	0	0	0	0	0	0	0	0	0	0	0	0	0	0	0	0	0	0	0	0	0	0	0	0	0	0	0	0	0	0	0	0	0	0	0	0	0	0	0	0	0	0	0	0	0	0	0
RUGRER	0	0	0	0	0	0	0	0	0	0	0	0	0	0	0	0	0	0	0	0	0	0	0	0	0	0	0	0	0	0	0	0	0	0	0	0	0	0	0	0	0	0	0	0	0	0	0	0	0
TUPTEE	0	0	0	0	0	0	0	0	0	0	0	0	0	0	0	0	0	0	0	0	0	0	0	0	0	0	0	0	0	0	0	0	0	0	0	0	0	0	0	0	0	0	0	0	0	0	0	0	0
Grand Total	28	380	379	377	377	375	375	375	373	373	371	369	369	366	365	361	352	419	413	413	460	456	456	455	466	464	461	459	459	455	453	452	447	447	454	453	426	432	410	398	404	387	397	396	410	391	388	386	384
[truncated: 184 more columns]

## Sheet: XPac colours
Row Labels	SEZSIA	OZUMUT	RIPDOM01	KIKKOF	YIFVOZ	SEZSUM	SEZTAT	TARCIY	19mec07e	ip3pa	YESMEP	KORROY	PUGVAP	MENCOY01	AJUFAO	VIDJIC	YISKAR02	FASKES	ARUGUR	BRCHAL	cp3p+dp4p_disorder	CIQFEO	LEHROG	LEPYIP	GAVBEL	MIYCAZ	cp4p	GEJJUB	LOBVEE	QEDHOY	PAQJOJ	IWALAV	cp5p	IZEFOI	MEGYON02	MENCOY	LANRID	PUQSOJ	HUFZEO	IDUPAZ	RUFGOP	VIDFEU	OBIYUW	CICLUW	HUFZAK	AMIWEA	GASBEK	XEXXUW	20mec08b
SEZSIA	10	0	0	0	0	0	0	6	0	0	0	0	0	0	0	0	0	0	0	0	0	6	0	0	0	0	0	0	0	6	0	0	0	0	0	0	0	0	0	0	0	0	0	0	0	0	0	0	0
OZUMUT	0	10	7	7	7	7	7	7	7	7	7	7	7	6	6	6	6	6	6	6	6	6	6	6	6	6	6	6	6	6	6	6	6	6	6	6	4	4	4	4	7	4	4	4	4	4	4	4	4
RIPDOM01	0	7	10	7	7	7	7	7	7	7	7	7	7	6	6	6	6	6	6	6	6	6	6	6	6	6	6	6	6	6	6	6	6	6	6	6	4	4	4	6	4	4	4	4	6	4	4	4	4
KIKKOF	0	7	7	10	7	7	7	7	7	7	7	7	7	6	6	6	6	6	6	6	6	6	6	6	6	6	6	6	6	6	6	6	6	6	6	6	4	4	4	4	4	4	4	4	4	4	4	4	4
YIFVOZ	0	7	7	7	10	7	7	7	7	7	7	7	7	6	6	6	6	6	6	6	6	6	6	6	6	6	6	6	6	6	6	6	6	6	6	6	4	4	4	4	4	4	4	4	4	4	4	4	4
SEZSUM	0	7	7	7	7	10	7	7	7	7	7	7	7	6	6	6	6	6	6	6	6	6	6	6	6	6	6	4	6	6	6	6	6	6	6	6	4	4	4	4	4	4	4	4	4	4	4	4	4
SEZTAT	0	7	7	7	7	7	10	7	7	7	7	7	7	6	6	6	6	6	6	6	6	6	6	6	6	6	6	4	6	6	6	6	6	6	6	6	4	4	4	4	4	4	4	4	4	4	4	4	4
TARCIY	6	7	7	7	7	7	7	10	7	7	7	7	7	6	6	6	6	6	6	6	6	6	6	6	6	6	6	6	6	6	6	6	6	6	6	6	4	4	4	4	4	4	4	4	4	4	4	4	4
19mec07e	0	7	7	7	7	7	7	7	10	7	7	7	7	6	6	6	6	6	6	6	6	6	6	6	6	6	6	6	6	6	6	6	6	6	6	6	4	4	4	4	4	4	4	4	4	4	4	4	4
ip3pa	0	7	7	7	7	7	7	7	7	10	7	7	7	6	6	6	4	6	6	6	6	6	6	6	6	6	6	6	6	6	6	6	6	6	6	6	4	4	4	4	4	4	4	4	4	4	4	4	4
YESMEP	0	7	7	7	7	7	7	7	7	7	10	7	7	6	6	6	6	6	6	6	6	6	6	6	6	6	6	6	6	4	6	6	6	6	6	6	4	4	4	4	4	4	4	4	4	4	4	4	4
KORROY	0	7	7	7	7	7	7	7	7	7	7	10	7	6	6	6	6	6	6	6	6	6	6	6	4	6	6	4	6	6	6	6	6	6	6	6	4	4	4	4	4	4	4	4	4	4	4	4	4
PUGVAP	0	7	7	7	7	7	7	7	7	7	7	7	10	6	6	6	6	6	6	6	6	6	6	6	6	6	6	6	6	6	6	6	6	6	6	6	4	4	4	4	4	4	4	4	4	4	4	4	4
MENCOY01	0	6	6	6	6	6	6	6	6	6	6	6	6	10	7	7	6	6	6	6	6	6	6	6	6	6	6	6	6	6	6	6	6	6	6	8	4	4	4	4	4	4	4	4	4	4	4	4	4
AJUFAO	0	6	6	6	6	6	6	6	6	6	6	6	6	7	10	9	6	6	6	6	6	6	6	6	6	6	6	6	6	6	6	6	6	6	6	7	4	4	4	4	4	4	4	4	4	4	4	4	4
VIDJIC	0	6	6	6	6	6	6	6	6	6	6	6	6	7	9	10	6	6	6	6	6	6	6	6	6	6	6	6	6	6	6	6	6	6	6	7	4	4	4	4	4	4	4	4	4	4	4	4	4
YISKAR02	0	6	6	6	6	6	6	6	6	4	6	6	6	6	6	6	10	6	6	6	6	6	6	6	6	6	6	6	6	6	6	6	6	6	6	6	4	4	4	4	4	4	4	4	4	4	4	4	4
FASKES	0	6	6	6	6	6	6	6	6	6	6	6	6	6	6	6	6	10	7	7	7	7	7	7	7	7	7	7	7	7	7	7	7	7	7	7	6	6	6	6	6	6	6	6	6	6	6	6	6
ARUGUR	0	6	6	6	6	6	6	6	6	6	6	6	6	6	6	6	6	7	10	7	7	7	7	7	7	7	7	7	7	7	7	7	7	7	7	7	6	6	6	6	6	6	6	6	6	6	6	6	6
BRCHAL	0	6	6	6	6	6	6	6	6	6	6	6	6	6	6	6	6	7	7	10	7	7	7	7	7	7	7	7	7	7	7	7	7	7	7	7	6	6	6	6	6	6	6	6	6	6	6	6	6
cp3p+dp4p_disorder	0	6	6	6	6	6	6	6	6	6	6	6	6	6	6	6	6	7	7	7	10	9	9	9	9	9	9	9	9	9	9	9	9	9	9	9	8	8	6	4	6	6	6	6	6	6	6	6	6
CIQFEO	6	6	6	6	6	6	6	6	6	6	6	6	6	6	6	6	6	7	7	7	9	10	9	9	9	9	9	9	9	6	9	9	9	9	9	9	8	8	8	8	8	4	6	6	6	6	6	6	4
LEHROG	0	6	6	6	6	6	6	6	6	6	6	6	6	6	6	6	6	7	7	7	9	9	10	9	9	9	9	9	9	9	9	9	9	9	9	8	8	8	6	6	6	6	6	6	6	6	6	6	6
LEPYIP	0	6	6	6	6	6	6	6	6	6	6	6	6	6	6	6	6	7	7	7	9	9	9	10	9	9	9	9	9	8	9	9	9	9	9	8	8	8	6	6	6	6	6	6	6	6	6	6	6
GAVBEL	0	6	6	6	6	6	6	6	6	6	6	4	6	6	6	6	6	7	7	7	9	9	9	9	10	9	9	9	9	8	9	9	9	9	9	9	8	8	6	6	6	6	6	6	6	6	6	6	6
MIYCAZ	0	6	6	6	6	6	6	6	6	6	6	6	6	6	6	6	6	7	7	7	9	9	9	9	9	10	9	9	9	9	9	7	9	9	9	8	8	8	6	8	6	6	6	6	6	6	6	6	6
cp4p	0	6	6	6	6	6	6	6	6	6	6	6	6	6	6	6	6	7	7	7	9	9	9	9	9	9	10	9	9	9	9	9	9	9	9	7	8	8	6	6	6	6	6	6	6	6	6	6	6
GEJJUB	0	6	6	6	6	4	4	6	6	6	6	4	6	6	6	6	6	7	7	7	9	9	9	9	9	9	9	10	9	9	9	9	9	9	9	9	8	8	6	6	6	6	6	6	6	6	6	6	6
LOBVEE	0	6	6	6	6	6	6	6	6	6	6	6	6	6	6	6	6	7	7	7	9	9	9	9	9	9	9	9	10	9	9	9	9	9	7	7	8	8	6	6	6	6	6	6	6	6	6	6	6
QEDHOY	6	6	6	6	6	6	6	6	6	6	4	6	6	6	6	6	6	7	7	7	9	6	9	8	8	9	9	9	9	10	8	9	9	9	8	6	8	8	8	6	6	6	6	6	6	4	6	4	6
PAQJOJ	0	6	6	6	6	6	6	6	6	6	6	6	6	6	6	6	6	7	7	7	9	9	9	9	9	9	9	9	9	8	10	9	9	9	9	8	8	8	8	6	6	6	6	6	6	6	6	6	6
IWALAV	0	6	6	6	6	6	6	6	6	6	6	6	6	6	6	6	6	7	7	7	9	9	9	9	9	7	9	9	9	9	9	10	9	9	9	8	8	8	6	6	6	6	6	6	6	6	6	6	6
cp5p	0	6	6	6	6	6	6	6	6	6	6	6	6	6	6	6	6	7	7	7	9	9	9	9	9	9	9	9	9	9	9	9	10	9	9	7	8	8	6	6	6	6	6	6	6	6	6	6	6
IZEFOI	0	6	6	6	6	6	6	6	6	6	6	6	6	6	6	6	6	7	7	7	9	9	9	9	9	9	9	9	9	9	9	9	9	10	7	7	8	8	6	6	6	6	6	6	6	6	6	6	6
MEGYON02	0	6	6	6	6	6	6	6	6	6	6	6	6	6	6	6	6	7	7	7	9	9	9	9	9	9	9	9	7	8	9	9	9	7	10	8	6	8	8	8	8	6	6	6	6	6	6	6	6
MENCOY	0	6	6	6	6	6	6	6	6	6	6	6	6	8	7	7	6	7	7	7	9	9	8	8	9	8	7	9	7	6	8	8	7	7	8	10	6	8	8	8	8	6	6	6	6	6	6	6	6
LANRID	0	4	4	4	4	4	4	4	4	4	4	4	4	4	4	4	4	6	6	6	8	8	8	8	8	8	8	8	8	8	8	8	8	8	6	6	10	9	7	7	7	7	7	7	7	7	7	7	7
PUQSOJ	0	4	4	4	4	4	4	4	4	4	4	4	4	4	4	4	4	6	6	6	8	8	8	8	8	8	8	8	8	8	8	8	8	8	8	8	9	10	9	9	7	7	7	7	7	7	7	7	7
HUFZEO	0	4	4	4	4	4	4	4	4	4	4	4	4	4	4	4	4	6	6	6	6	8	6	6	6	6	6	6	6	8	8	6	6	6	8	8	7	9	10	9	9	7	7	7	7	7	7	7	7
IDUPAZ	0	4	6	4	4	4	4	4	4	4	4	4	4	4	4	4	4	6	6	6	4	8	6	6	6	8	6	6	6	6	6	6	6	6	8	8	7	9	9	10	7	7	7	7	7	7	7	7	7
RUFGOP	0	7	4	4	4	4	4	4	4	4	4	4	4	4	4	4	4	6	6	6	6	8	6	6	6	6	6	6	6	6	6	6	6	6	8	8	7	7	9	7	10	7	7	7	7	7	7	7	7
VIDFEU	0	4	4	4	4	4	4	4	4	4	4	4	4	4	4	4	4	6	6	6	6	4	6	6	6	6	6	6	6	6	6	6	6	6	6	6	7	7	7	7	7	10	9	7	7	7	7	7	7
OBIYUW	0	4	4	4	4	4	4	4	4	4	4	4	4	4	4	4	4	6	6	6	6	6	6	6	6	6	6	6	6	6	6	6	6	6	6	6	7	7	7	7	7	9	10	9	9	7	7	7	7
CICLUW	0	4	4	4	4	4	4	4	4	4	4	4	4	4	4	4	4	6	6	6	6	6	6	6	6	6	6	6	6	6	6	6	6	6	6	6	7	7	7	7	7	7	9	10	9	7	7	7	7
HUFZAK	0	4	6	4	4	4	4	4	4	4	4	4	4	4	4	4	4	6	6	6	6	6	6	6	6	6	6	6	6	6	6	6	6	6	6	6	7	7	7	7	7	7	9	9	10	7	7	7	7
AMIWEA	0	4	4	4	4	4	4	4	4	4	4	4	4	4	4	4	4	6	6	6	6	6	6	6	6	6	6	6	6	4	6	6	6	6	6	6	7	7	7	7	7	7	7	7	7	10	7	7	7
GASBEK	0	4	4	4	4	4	4	4	4	4	4	4	4	4	4	4	4	6	6	6	6	6	6	6	6	6	6	6	6	6	6	6	6	6	6	6	7	7	7	7	7	7	7	7	7	7	10	7	7
XEXXUW	0	4	4	4	4	4	4	4	4	4	4	4	4	4	4	4	4	6	6	6	6	6	6	6	6	6	6	6	6	4	6	6	6	6	6	6	7	7	7	7	7	7	7	7	7	7	7	10	7
20mec08b	0	4	4	4	4	4	4	4	4	4	4	4	4	4	4	4	4	6	6	6	6	4	6	6	6	6	6	6	6	6	6	6	6	6	6	6	7	7	7	7	7	7	7	7	7	7	7	7	10
ep5m_200k	0	4	4	4	4	4	4	4	4	4	4	4	4	4	4	4	4	6	6	6	6	4	6	6	6	6	6	6	6	6	6	6	6	6	6	6	7	7	7	7	7	7	7	7	7	7	7	7	7
VIVJIU	0	4	4	4	4	4	4	4	4	6	4	4	4	4	4	4	4	6	6	6	6	6	6	6	6	6	6	6	6	6	6	6	6	6	6	6	7	7	7	7	7	7	7	7	7	7	7	7	7
GOKPED	0	4	4	4	4	4	4	4	4	4	4	4	4	4	4	4	4	6	6	4	6	6	6	6	6	6	6	6	6	4	6	6	6	6	6	6	6	7	7	7	7	6	7	7	7	7	7	7	6
ODEDEH	0	4	4	4	4	4	4	4	4	4	4	4	4	4	4	4	4	6	6	6	6	4	6	6	6	6	6	6	6	6	4	6	6	6	4	4	7	7	7	7	7	7	7	7	7	7	7	7	7
IGAPAI	0	4	4	4	4	4	4	4	4	4	4	4	4	4	4	4	4	6	6	6	6	4	6	6	6	6	6	6	6	6	4	6	6	6	4	4	7	7	7	7	7	7	7	7	7	7	7	6	7
CICSAJ	0	4	4	4	4	4	4	4	4	4	4	4	0	4	4	0	4	6	6	6	6	6	6	6	6	6	6	6	6	6	6	6	6	6	6	6	7	7	7	7	7	7	7	7	7	7	7	7	7
TERTAM	0	4	4	4	4	4	4	4	4	4	4	4	4	4	4	4	4	6	6	6	6	6	6	6	6	6	6	6	6	6	6	6	6	6	6	6	6	6	6	6	6	6	6	6	6	6	6	4	6
CERYAA02	0	4	4	4	4	4	4	4	4	4	4	4	4	4	4	4	4	4	4	4	4	4	4	4	4	4	4	4	4	4	4	4	4	4	4	4	6	6	6	6	6	6	6	6	6	6	6	6	6
PEFNAS	0	4	4	4	4	4	4	4	4	4	4	4	4	4	4	6	4	4	4	4	4	4	4	4	4	4	4	4	4	4	4	4	4	4	4	4	4	4	4	4	4	4	4	4	4	4	4	4	4
PIRDEB	0	4	4	4	4	4	4	4	4	4	4	4	4	4	4	4	7	4	4	4	4	4	4	4	7	7	7	7	7	7	4	4	4	4	4	4	7	4	4	4	4	4	4	4	4	4	4	4	4
DMCHAL	0	4	4	4	4	4	4	4	4	4	4	4	4	6	4	4	4	4	4	4	4	4	4	4	7	7	7	7	7	7	4	4	4	4	4	6	7	4	4	4	4	4	4	4	4	4	4	4	4
a-8p	0	4	4	4	4	4	4	4	4	4	4	4	4	4	4	4	4	4	4	4	4	4	4	4	7	7	7	7	7	7	4	4	4	4	4	4	7	7	4	4	4	4	4	4	4	4	4	4	4
ep8p	0	4	4	4	4	4	4	4	4	4	4	4	0	4	4	4	4	4	4	4	6	4	4	4	6	4	6	6	4	4	4	4	4	4	4	4	4	4	4	4	4	4	4	4	4	4	6	4	4
RIYRAT	0	4	4	4	4	4	4	4	4	4	4	4	4	4	4	4	4	4	4	4	6	6	6	6	6	6	4	6	6	6	6	6	4	6	6	6	7	7	6	6	6	4	4	4	4	4	4	4	4
MEHGIQ	0	4	4	4	4	4	4	4	4	4	4	4	4	4	4	4	4	4	4	4	4	6	6	6	4	6	6	6	6	6	6	6	6	6	6	6	7	7	6	6	6	4	4	4	4	4	4	4	4
VEHRIM	0	4	4	4	4	4	4	4	4	4	4	4	4	4	4	4	4	6	6	6	6	6	6	6	6	6	6	6	6	6	6	6	6	6	6	6	6	6	6	6	6	6	6	6	6	6	6	6	6
CERYAA01	0	4	4	4	4	4	4	4	4	4	4	4	4	6	4	4	4	4	4	4	4	4	4	4	7	7	7	7	7	7	4	4	4	4	7	6	7	4	4	4	4	4	4	4	4	4	4	4	4
VOQXUV01	0	6	6	6	6	6	6	6	6	6	6	6	6	4	4	4	4	4	4	4	4	4	4	4	4	4	4	4	4	4	4	4	4	4	4	4	0	4	4	0	4	4	4	4	4	4	4	4	4
MOGNON01	0	6	6	6	6	6	6	6	6	6	6	6	6	4	4	4	4	4	4	4	4	4	4	4	4	4	4	4	4	4	4	4	4	4	4	4	0	4	4	0	4	4	4	4	4	4	4	4	4
VOQXUV	0	6	6	6	6	6	6	6	6	6	6	6	6	4	4	4	4	4	4	4	4	4	4	4	4	4	4	4	4	4	4	4	4	4	4	4	4	4	4	4	4	4	4	4	4	4	4	4	4
NEQVAH	0	6	6	6	6	6	6	6	6	6	6	6	6	4	4	4	4	4	4	4	4	4	4	4	4	4	4	4	4	4	4	4	4	4	4	4	4	4	4	4	4	4	4	4	4	4	4	4	4
YUQFIA	0	4	4	4	4	4	4	0	4	4	4	4	4	4	4	4	0	4	0	4	4	4	4	4	4	0	0	0	0	4	4	4	0	0	4	4	0	0	4	0	4	4	4	4	4	4	4	4	4
DUSWAQ	0	0	0	0	0	0	0	0	0	0	0	0	0	0	0	0	0	0	0	0	0	0	0	0	0	0	0	0	0	0	0	0	0	0	0	0	0	0	0	0	0	0	0	0	0	0	0	0	0
BUDYOP01	0	0	0	0	0	0	0	0	0	0	0	0	0	0	0	0	0	0	0	0	0	0	0	0	0	0	0	0	0	0	0	0	0	0	0	0	0	0	0	0	0	0	0	0	0	0	0	0	0
LEBGUU	0	0	0	0	0	0	0	0	0	0	0	0	0	0	0	0	0	0	0	0	0	0	0	0	0	0	0	0	0	0	0	0	0	0	0	0	0	0	0	0	0	0	0	0	0	0	0	0	0
CERYAA03	0	0	0	0	0	0	0	0	0	0	0	0	0	0	0	0	0	0	0	0	0	0	0	0	0	0	0	0	0	0	0	0	0	0	0	0	0	0	0	0	0	0	0	0	0	0	0	0	0
FAQFOS	0	0	0	0	0	0	0	0	0	0	0	0	0	0	0	0	0	0	0	0	0	0	0	0	0	0	0	0	0	0	0	0	0	0	0	0	0	0	0	0	0	0	0	1	0	0	0	0	0
QEXLAH	0	0	0	0	0	0	0	0	0	0	0	0	0	0	0	0	0	0	0	0	0	0	0	0	0	0	0	0	0	0	0	0	0	0	0	0	0	0	0	0	0	0	0	0	0	0	0	0	0
IKOFAR01	0	0	0	0	0	0	0	0	0	0	0	0	0	0	0	0	0	0	0	0	0	0	0	0	0	0	0	0	0	0	0	0	0	0	0	0	0	0	0	0	0	0	0	0	0	0	0	0	0
WINMAI	0	0	0	0	0	0	0	0	0	0	0	0	0	0	0	0	0	0	0	0	0	0	0	0	0	0	0	0	0	0	0	0	0	0	0	0	0	0	0	0	0	0	0	0	0	0	0	0	0
SUZPIN	0	0	0	0	0	0	0	0	0	0	0	0	0	0	0	0	0	0	0	0	0	0	0	0	0	0	0	0	0	0	0	0	0	0	0	0	0	0	0	0	0	0	0	0	0	0	0	0	0
REPXES	0	0	0	0	0	0	0	0	0	0	0	0	0	0	0	0	0	0	0	0	0	0	0	0	0	0	0	0	0	0	0	0	0	0	0	0	0	0	0	0	0	0	0	0	0	0	0	0	0
UVUSOV	0	0	0	0	0	0	0	0	0	0	0	0	0	0	0	0	0	0	0	0	0	0	0	0	0	0	0	0	0	0	0	0	0	0	0	0	0	0	0	0	0	0	0	0	0	0	0	0	0
QERNUX	0	0	0	0	0	0	0	0	0	0	0	0	0	0	0	0	0	0	0	0	0	0	0	0	0	0	0	0	0	0	0	0	0	0	0	0	0	0	0	0	0	0	0	0	0	0	0	0	0
SOGCOH	0	0	0	0	0	0	0	0	0	0	0	0	0	0	0	0	0	0	0	0	0	0	0	0	0	0	0	0	0	0	0	0	0	0	0	0	0	0	0	0	0	0	0	0	0	0	0	0	0
FEDSUD	0	0	0	0	0	0	0	0	0	0	0	0	0	0	0	0	0	0	0	0	0	0	0	0	0	0	0	0	0	0	0	0	0	0	0	0	0	0	0	0	0	0	0	0	0	0	0	0	0
LERXOW	0	0	0	0	0	0	0	0	0	0	0	0	0	0	0	0	0	0	0	0	0	0	0	0	0	0	0	0	0	0	0	0	0	0	0	0	0	0	0	0	0	0	0	0	0	0	0	0	0
KIKCEN	0	0	0	0	0	0	0	0	0	0	0	0	0	0	0	0	0	0	0	0	0	0	0	0	0	0	0	0	0	0	0	0	0	0	0	0	0	0	0	0	0	0	0	0	0	0	0	0	0
IKOFAR	0	0	0	0	0	0	0	0	0	0	0	0	0	0	0	0	0	0	0	0	0	0	0	0	0	0	0	0	0	0	0	0	0	0	0	0	0	0	0	0	0	0	0	0	0	0	0	0	0
WOTRAA	0	0	0	0	0	0	0	0	0	0	0	0	0	0	0	0	0	0	0	0	0	0	0	0	0	0	0	0	0	0	0	0	0	0	0	0	0	0	0	0	0	0	0	0	0	0	0	0	0
MOBNOJ	0	0	0	0	0	0	0	0	0	0	0	0	0	0	0	0	0	0	0	0	0	0	0	0	0	0	0	0	0	0	0	0	0	0	0	0	0	0	0	0	0	0	0	0	0	0	0	0	0
XEFLUS	0	0	0	0	0	0	0	0	0	0	0	0	0	0	0	0	0	0	0	0	0	0	0	0	0	0	0	0	0	0	0	0	0	0	0	0	0	0	0	0	0	0	0	0	0	0	0	0	0
XEFMAZ	0	0	0	0	0	0	0	0	0	0	0	0	0	0	0	0	0	0	0	0	0	0	0	0	0	0	0	0	0	0	0	0	0	0	0	0	0	0	0	0	0	0	0	0	0	0	0	0	0
SOYLEY	0	0	0	0	0	0	0	0	0	0	0	0	0	0	0	0	0	0	0	0	0	0	0	0	0	0	0	0	0	0	0	0	0	0	0	0	0	0	0	0	0	0	0	0	0	0	0	0	0
TULQUM	0	0	0	0	0	0	0	0	0	0	0	0	0	0	0	0	0	0	0	0	0	0	0	0	0	0	0	0	0	0	0	0	0	0	0	0	0	0	0	0	0	0	0	0	0	0	0	0	0
gp8m	0	0	0	0	0	0	0	0	0	0	0	0	0	0	0	0	0	0	0	0	0	0	0	0	0	0	0	0	0	0	0	0	0	0	0	0	0	0	0	0	0	0	0	0	0	0	0	0	0
XALQAF	0	0	0	0	0	0	0	0	0	0	0	0	0	0	0	0	0	0	0	0	0	0	0	0	0	0	0	0	0	0	0	0	0	0	0	0	0	0	0	0	0	0	0	0	0	0	0	0	0
XISGAI01	0	0	0	0	0	0	0	0	0	0	0	0	0	0	0	0	0	0	0	0	0	0	0	0	0	0	0	0	0	0	0	0	0	0	0	0	0	0	0	0	0	0	0	0	0	0	0	0	0
HESGES	0	0	0	0	0	0	0	0	0	0	0	0	0	0	0	0	0	0	0	0	0	0	0	0	0	0	0	0	0	0	0	0	0	0	0	0	0	0	0	0	0	0	0	0	0	0	0	0	0
ZIJQEQ	0	0	0	0	0	0	0	0	0	0	0	0	0	0	0	0	0	0	0	0	0	0	0	0	0	0	0	0	0	0	0	0	0	0	0	0	0	0	0	0	0	0	0	1	0	0	0	0	0
HOPBEV	0	0	0	0	0	0	0	0	0	0	0	0	0	0	0	0	0	0	0	0	0	0	0	0	0	0	0	0	0	0	0	0	0	0	0	0	0	0	0	0	0	0	0	0	0	0	0	0	0
bp5m	0	0	0	0	0	0	0	0	0	0	0	0	0	0	0	0	0	0	0	0	0	0	0	0	0	0	0	0	0	0	0	0	0	0	0	0	0	0	0	0	0	0	0	0	0	0	0	0	0
POWWII	0	0	0	0	0	0	0	0	0	0	0	0	0	0	0	0	0	0	0	0	0	0	0	0	0	0	0	0	0	0	0	0	0	0	0	0	0	0	0	0	0	0	0	0	0	0	0	0	0
20mec09	0	4	0	4	4	4	4	0	0	0	0	0	4	4	4	4	0	0	0	0	0	0	0	0	0	0	0	0	0	0	0	0	0	0	0	4	0	0	0	0	0	0	0	0	0	4	0	0	0
NIFDOW	0	0	0	0	0	0	0	0	0	0	0	0	0	0	0	0	0	0	0	0	0	0	0	0	0	0	0	0	0	0	0	0	0	0	0	0	0	0	0	0	0	0	0	0	0	0	0	0	0
QOQKAK	0	0	0	0	0	0	0	0	0	0	0	0	0	0	0	0	0	0	0	0	0	0	0	0	0	0	0	0	0	0	0	0	0	0	0	0	0	0	0	0	0	0	0	0	0	0	0	0	0
gm8p_red	0	0	0	0	0	0	0	0	0	0	0	0	0	0	0	0	0	0	0	0	0	0	0	0	0	0	0	0	0	0	0	0	0	0	0	0	0	0	0	0	0	0	0	0	0	0	0	0	0
PUQSUP	0	0	0	0	0	0	0	0	0	0	0	0	0	0	0	0	0	0	0	0	0	1	0	0	0	0	0	0	0	0	0	0	0	0	1	1	0	0	1	0	0	0	0	0	0	0	0	0	0
JEJCAF	0	0	0	0	0	0	0	0	0	0	0	0	0	0	0	0	0	0	0	0	0	0	0	0	0	0	0	0	0	0	0	0	0	0	0	0	0	0	0	0	0	0	0	0	0	0	0	0	0
FASRUP	0	0	0	0	0	0	0	0	0	0	0	0	0	0	0	0	0	0	0	0	0	0	0	0	0	0	0	0	0	0	0	0	0	0	0	0	0	0	0	0	0	0	0	0	0	0	0	0	0
TIFWOX	0	0	0	0	0	0	0	0	0	0	0	0	0	0	0	0	0	0	0	0	0	0	0	0	0	0	0	0	0	0	0	0	0	0	0	0	0	0	0	0	0	0	0	0	0	0	0	0	0
NURFIQ	0	0	0	0	0	0	0	0	0	0	0	0	0	0	0	0	0	0	0	0	0	0	0	0	0	0	0	0	0	0	0	0	0	0	0	0	0	0	0	0	0	0	0	0	0	0	0	0	0
ep2o	0	0	0	0	0	0	0	0	0	0	0	0	0	0	0	0	0	0	0	0	0	0	0	0	0	0	0	0	0	0	0	0	0	0	0	0	0	0	0	0	0	0	0	1	1	0	0	0	0
KOGQIJ	0	0	1	0	0	0	0	0	0	0	0	0	0	0	0	0	0	0	0	0	0	0	0	0	0	0	0	0	0	0	0	0	0	0	0	0	0	0	0	0	0	0	0	1	1	0	0	0	0
CIQFAK	0	0	0	0	0	0	0	0	0	0	0	0	0	0	0	0	0	0	0	0	0	0	0	0	0	0	0	0	0	0	0	0	0	0	0	0	0	0	0	0	0	0	0	0	0	0	0	0	0
EVOCOJ	0	0	0	0	0	0	0	0	0	0	0	0	0	0	0	0	0	0	0	0	0	0	0	0	0	0	0	0	0	0	0	0	0	0	0	0	0	0	0	0	0	0	0	0	0	0	0	0	0
JAXTEI	0	0	0	0	0	0	0	0	0	0	0	0	0	0	0	0	0	0	0	0	0	0	0	0	0	0	0	0	0	0	0	0	0	0	0	0	0	0	0	0	0	0	0	0	0	0	0	0	0
PIVJIQ	0	0	0	0	0	0	0	0	0	0	0	0	0	0	0	0	0	0	0	0	0	0	0	0	0	0	0	0	0	0	0	0	0	0	0	0	0	0	0	0	0	0	0	0	0	0	0	0	0
KOGQEF	0	0	0	0	0	0	0	0	0	0	0	0	0	0	0	0	0	0	0	0	0	0	0	0	0	0	0	0	0	0	0	0	0	0	0	0	0	0	0	0	0	0	0	0	0	0	0	0	0
gm8m-yellow	0	0	0	0	0	0	0	0	0	0	0	0	0	0	0	0	0	0	0	0	0	0	0	0	0	0	0	0	0	0	0	0	0	0	0	0	0	0	0	0	0	0	0	0	0	0	0	0	0
ep2m	0	0	0	0	0	0	0	0	0	0	0	0	0	0	0	0	0	0	0	0	0	0	0	0	0	0	0	0	0	0	0	0	0	0	0	0	0	0	0	0	0	0	0	0	0	0	0	0	0
SEZSOG	0	0	0	0	0	0	0	0	0	0	0	0	0	0	0	0	0	0	0	0	0	0	0	0	0	0	0	0	0	0	0	0	0	0	0	0	0	0	0	0	0	0	0	0	0	0	0	0	0
VIDDES	0	0	0	0	0	0	0	0	0	0	0	0	0	0	0	0	0	0	0	0	0	0	0	0	0	0	0	0	0	0	0	0	0	0	0	0	0	0	0	0	0	0	0	0	0	0	0	0	0
VUTFEV02	0	0	0	0	0	0	0	0	0	0	0	0	0	0	0	0	0	0	0	0	0	0	0	0	0	0	0	0	0	0	0	0	0	0	0	0	0	0	0	0	0	0	0	0	0	0	0	0	0
FIWHAV	0	0	0	0	0	0	0	0	0	0	0	0	0	0	0	0	0	0	0	0	0	0	0	0	0	0	0	0	0	0	0	0	0	0	0	0	0	0	0	0	0	0	0	0	0	0	0	0	0
ILIMEV	0	0	0	0	0	0	0	0	0	0	0	0	0	0	0	0	0	0	0	0	0	0	0	0	0	0	0	0	0	0	0	0	0	0	0	0	0	0	0	0	0	0	0	0	0	0	0	0	0
BUDYOP	0	0	0	0	0	0	0	0	0	0	0	0	0	0	0	0	0	0	0	0	0	0	0	0	0	0	0	0	0	0	0	0	0	0	0	0	0	0	0	0	0	0	0	0	0	0	0	0	0
IFUWIQ	0	0	0	0	0	0	0	0	0	0	0	0	0	0	0	0	0	0	0	0	0	0	0	0	0	0	0	0	0	0	0	0	0	0	0	0	0	0	0	0	0	0	0	0	0	0	0	0	0
HURXAT	0	0	0	0	0	0	0	0	0	0	0	0	0	0	0	0	0	0	0	0	0	0	0	0	0	0	0	0	0	0	0	0	0	0	0	0	0	0	0	0	0	0	0	0	0	0	0	0	0
BZYACO	0	0	0	0	0	0	0	0	0	0	0	0	0	0	0	0	0	0	0	0	0	0	0	0	0	0	0	0	0	0	0	0	0	0	0	0	0	0	0	0	0	0	0	0	0	0	0	0	0
ILIMEV01	0	0	0	0	0	0	0	0	0	0	0	0	0	0	0	0	0	0	0	0	0	0	0	0	0	0	0	0	0	0	0	0	0	0	0	0	0	0	0	0	0	0	0	0	0	0	0	0	0
ILIMEV02	0	0	0	0	0	0	0	0	0	0	0	0	0	0	0	0	0	0	0	0	0	0	0	0	0	0	0	0	0	0	0	0	0	0	0	0	0	0	0	0	0	0	0	0	0	0	0	0	0
XOHHUA	0	0	0	0	0	0	0	0	0	0	0	0	0	0	0	0	0	0	0	0	0	0	0	0	0	0	0	0	0	0	0	0	0	0	0	0	0	0	0	0	0	0	0	0	0	0	0	0	0
FINHIU02	0	0	0	0	0	0	0	0	0	0	0	0	0	0	0	0	0	0	0	0	0	0	0	0	0	0	0	0	0	0	0	0	0	0	0	0	0	0	0	0	0	0	0	0	0	0	0	0	0
KIKQOL	0	0	0	0	0	0	0	0	0	0	0	0	0	0	0	0	0	0	0	0	0	0	0	0	0	0	0	0	0	0	0	0	0	0	0	0	0	0	0	0	0	0	0	0	0	0	0	0	0
TAMMUS	0	0	0	0	0	0	0	0	0	0	0	0	0	0	0	0	0	0	0	0	0	0	0	0	0	0	0	0	0	0	0	0	0	0	0	0	0	0	0	0	0	0	0	0	0	0	0	0	0
KOFGUI	0	0	0	0	0	0	0	0	0	0	0	0	0	0	0	0	0	0	0	0	0	0	0	0	0	0	0	0	0	0	0	0	0	0	0	0	0	0	0	0	0	0	0	0	0	0	0	0	0
XOFFEF	0	0	0	0	0	0	0	0	0	0	0	0	0	0	0	0	0	0	0	0	0	0	0	0	0	0	0	0	0	0	0	0	0	0	0	0	1	1	1	6	1	1	1	1	1	0	0	0	0
YODKEI	0	0	0	0	0	0	0	0	0	0	0	0	0	0	0	0	0	1	0	0	6	0	1	1	1	1	1	1	1	0	0	1	1	1	0	0	1	1	1	1	1	0	1	0	1	1	0	0	0
XISGAI	0	0	0	0	0	0	0	0	0	0	0	0	0	0	0	0	0	0	0	0	0	0	0	0	0	0	0	0	0	0	0	0	0	0	0	0	0	0	0	0	0	0	0	0	0	0	0	0	0
YEYFEO	0	0	0	0	0	0	0	0	0	0	0	0	0	0	0	0	1	0	0	0	0	0	0	0	0	0	0	0	0	0	0	0	0	0	0	0	0	0	0	0	0	0	0	0	0	0	0	0	0
hm7m	0	0	0	0	0	0	0	0	0	0	0	0	0	0	0	0	0	1	1	1	1	1	1	1	1	1	1	1	1	0	1	1	1	1	1	1	1	1	1	1	1	1	1	1	1	1	1	1	1
PAQJEZ	0	0	0	0	0	0	0	0	0	0	0	0	0	0	0	0	0	1	1	0	1	0	1	1	1	1	1	1	1	0	1	1	1	1	0	1	1	1	1	1	1	0	0	1	1	0	0	0	0
TIHQAD	0	0	0	0	0	0	0	0	0	0	0	0	0	0	0	0	0	0	0	0	0	0	0	0	0	0	0	0	0	0	0	0	0	0	0	0	0	0	0	0	0	0	0	0	0	0	0	0	0
TIHTOU	0	0	0	0	0	0	0	0	0	0	0	0	0	0	0	0	0	0	0	0	0	0	0	0	0	0	0	0	0	0	0	0	0	0	0	0	0	0	0	0	0	0	0	0	0	0	0	0	0
TIHHEY	0	0	0	0	0	0	0	0	0	0	0	0	0	0	0	0	0	0	0	0	0	0	0	0	0	0	0	0	0	0	0	0	0	0	0	0	0	0	0	0	0	0	0	0	0	0	0	0	0
CAGZUI	0	0	0	0	0	0	0	0	0	0	0	0	0	0	0	0	0	0	0	0	0	1	0	0	0	0	0	0	0	0	1	0	0	0	1	1	0	0	0	0	0	0	0	0	0	1	0	1	0
QUZCOE	0	0	0	0	0	0	0	0	0	0	0	0	0	0	0	0	0	0	0	0	0	0	0	0	0	0	0	0	0	0	0	0	0	0	0	0	0	0	0	0	0	0	0	0	4	0	0	0	0
MAMLEU	0	0	0	0	0	0	0	0	0	0	0	0	0	0	0	0	0	0	0	0	0	0	0	0	0	0	0	0	0	0	0	0	0	0	0	0	0	0	0	0	0	0	0	0	0	0	0	0	0
co4p	0	0	0	0	0	0	0	0	0	0	0	0	0	0	0	0	0	0	0	0	0	0	0	0	0	0	0	0	0	0	0	0	0	0	0	0	0	0	0	0	0	0	0	0	4	0	0	0	0
TIGSUA	0	0	0	0	0	0	0	0	0	0	0	0	0	0	0	0	0	0	0	0	0	0	0	0	0	0	0	0	0	0	0	0	0	0	0	0	0	0	0	0	0	0	0	0	0	0	0	0	0
HAGZOH	0	0	0	0	0	0	0	0	0	0	0	0	0	0	0	0	0	0	0	0	0	0	0	0	0	0	0	0	0	0	0	0	0	0	0	0	0	0	0	0	0	0	0	0	0	0	0	0	0
MEGYON01	0	0	0	0	0	0	0	0	0	0	0	0	0	0	0	0	0	0	0	0	0	0	0	0	0	0	0	0	0	0	0	0	0	0	0	0	0	0	0	0	0	0	0	0	4	0	0	0	0
PIVJUC	0	0	0	0	0	0	0	0	0	0	0	0	0	0	0	0	0	0	0	0	0	0	0	0	0	0	0	0	0	0	0	0	0	0	0	0	0	0	0	0	0	0	0	0	0	0	0	0	0
NURCIN	0	0	0	0	0	0	0	0	0	0	0	0	0	0	0	0	0	0	0	0	0	0	0	0	0	0	0	0	0	0	0	0	0	0	0	0	0	0	0	0	0	0	0	0	0	0	0	0	0
QEMCUH	0	0	0	0	0	0	0	0	0	0	0	0	0	0	0	0	0	0	0	0	0	0	0	0	0	0	0	0	0	0	0	0	0	0	0	0	0	0	0	0	0	0	0	0	0	0	0	0	0
DEGCEY	0	0	0	0	0	0	0	0	0	0	0	0	0	0	0	0	0	0	0	0	0	0	0	0	0	0	0	0	0	0	0	0	0	0	0	0	0	0	0	0	0	0	0	0	0	0	0	0	0
BUDXOO	0	0	0	0	0	0	0	0	0	0	0	0	0	0	0	0	0	0	0	0	0	0	0	0	0	0	0	0	0	0	0	0	0	0	0	0	0	0	0	0	0	0	0	0	0	0	0	0	0
WEFMIE	0	0	0	0	0	0	0	0	0	0	0	0	0	0	0	0	0	0	0	0	0	0	0	0	0	0	0	0	0	0	0	0	0	0	0	0	1	0	0	0	0	0	0	0	0	0	0	0	0
MOBZAC02	0	0	0	0	0	0	0	0	0	0	0	0	0	0	0	0	0	0	0	0	0	0	0	0	0	0	0	0	0	0	0	0	0	0	0	0	0	0	0	0	0	0	0	0	0	0	0	0	0
QOFJUR	0	0	0	0	0	0	0	0	0	0	0	0	0	0	0	0	0	0	0	0	0	0	0	0	0	0	0	0	0	0	0	0	0	0	0	0	0	0	0	0	0	0	0	0	0	0	0	0	0
JOFKAR	0	0	0	0	0	0	0	0	0	0	0	0	0	0	0	0	0	0	0	0	0	0	0	0	0	0	0	0	0	0	0	0	0	0	0	0	0	0	0	0	0	0	0	0	0	0	0	0	0
YICLIG	0	0	0	0	0	0	0	0	0	0	0	0	0	0	0	0	0	0	0	0	0	0	0	0	0	0	0	0	0	0	0	0	0	0	0	0	0	0	0	0	0	0	0	0	0	0	0	0	0
PELROO	0	0	0	0	0	0	0	0	0	0	0	0	0	0	0	0	0	0	0	0	0	0	0	0	0	0	0	0	0	0	0	0	0	0	0	0	0	0	0	0	0	0	0	0	0	0	0	0	0
hm1-	0	0	0	0	0	0	0	0	0	0	0	0	0	0	0	0	0	0	0	0	0	0	0	0	0	0	0	0	0	0	0	0	0	0	0	0	1	0	0	0	0	0	0	0	0	0	0	0	0
XIGQEK01	0	0	0	0	0	0	0	0	0	0	0	0	0	0	0	0	0	0	0	0	0	0	0	0	0	0	0	0	0	0	0	0	0	0	0	0	0	0	0	0	0	0	0	0	0	0	0	0	0
FEDLUW	0	0	0	0	0	0	0	0	0	0	0	0	0	0	0	0	0	0	0	0	0	0	0	0	0	0	0	0	0	0	0	0	0	0	0	0	0	0	0	0	0	0	0	0	0	0	0	0	0
XORXAD02	0	0	0	0	0	0	0	0	0	0	0	0	0	0	0	0	0	0	0	0	0	0	0	0	0	0	0	0	0	0	0	0	0	0	0	0	0	0	0	0	0	0	0	0	0	0	0	0	0
gm8m_orange	0	0	0	0	0	0	0	0	0	0	0	0	0	0	0	0	0	0	0	0	0	0	0	0	0	0	0	0	0	0	0	0	0	0	0	0	0	0	0	0	0	0	0	0	0	0	0	0	0
PICGIT	0	0	0	0	0	0	0	0	0	0	0	0	0	0	0	0	0	0	0	0	0	0	0	0	0	0	0	0	0	0	0	0	0	0	0	0	0	0	0	0	0	0	0	0	0	0	0	0	0
UDUSES	0	0	0	0	0	0	0	0	0	0	0	0	0	0	0	0	0	0	0	0	0	0	0	0	0	0	0	0	0	0	0	0	0	0	0	0	0	0	0	0	0	0	0	0	0	0	0	0	0
UNOXAX	0	0	0	0	0	0	0	0	0	0	0	0	0	0	0	0	0	0	0	0	0	0	0	0	0	0	0	0	0	0	0	0	0	0	0	0	0	0	0	0	0	0	0	0	0	0	0	0	0
BZYACO03	0	0	0	0	0	0	0	0	0	0	0	0	0	0	0	0	0	0	0	0	0	0	0	0	0	0	0	0	0	0	0	0	0	0	0	0	0	0	0	0	0	0	0	0	0	0	0	0	0
CAMFUT	0	0	0	0	0	0	0	0	0	0	0	0	0	0	0	0	0	0	0	0	0	0	0	0	0	0	0	0	0	0	0	0	0	0	0	0	0	0	0	0	0	0	0	0	0	0	0	0	0
CAMFIH	0	0	0	0	0	0	0	0	0	0	0	0	0	0	0	0	0	0	0	0	0	0	0	0	0	0	0	0	0	0	0	0	0	0	0	0	0	0	0	0	0	0	0	0	0	0	0	0	0
LUHCAT	0	0	0	0	0	0	0	0	0	0	0	0	0	0	0	0	0	0	0	0	0	0	0	0	0	0	0	0	0	0	0	0	0	0	0	0	0	0	0	0	0	0	0	0	0	0	0	0	0
LIKDEO	0	0	0	0	0	0	0	0	0	0	0	0	0	0	0	0	0	0	0	0	0	0	0	0	0	0	0	0	0	0	0	0	0	0	0	0	0	0	0	0	0	0	0	0	0	0	0	0	0
ROGBEV	0	0	0	0	0	0	0	0	0	0	0	0	0	0	0	0	0	0	0	0	0	0	0	0	0	1	0	0	0	0	0	0	0	0	0	0	0	0	0	0	0	0	0	0	0	0	0	0	0
GOFWUU	0	0	0	0	0	0	0	0	0	0	0	0	0	0	0	0	0	0	0	0	0	0	0	0	0	0	0	0	0	0	0	0	0	0	0	0	0	0	0	0	0	0	0	0	0	0	0	0	0
RIPDOM	0	0	0	0	0	0	0	0	0	0	0	0	0	0	0	0	0	0	0	0	0	0	0	0	0	0	0	0	0	0	0	0	0	0	0	0	0	0	0	0	0	0	0	0	0	0	0	0	0
YAWFUZ	0	0	0	0	0	0	0	0	0	0	0	0	0	0	0	0	0	0	0	0	0	0	0	0	0	0	0	0	0	0	0	0	0	0	0	0	0	0	0	0	0	0	0	0	0	0	0	0	0
DEGCAU	0	0	0	0	0	0	0	0	0	0	0	0	0	0	0	0	0	0	0	0	0	0	0	0	0	0	0	0	0	0	0	0	0	0	0	0	0	0	0	0	0	0	0	0	0	0	0	0	0
XOHJAI	0	0	0	0	0	0	0	0	0	0	0	0	0	0	0	0	0	0	0	0	0	0	0	0	0	0	0	0	0	0	0	0	0	0	0	0	0	0	0	0	0	0	0	0	0	0	0	0	0
YEYFAK	0	0	0	0	0	0	0	0	0	0	0	0	0	0	0	0	0	0	0	0	0	0	0	0	0	0	0	0	0	0	0	0	0	0	0	0	0	0	0	0	0	0	0	0	0	0	0	0	0
QECRAT	0	0	0	0	0	0	0	0	0	0	0	0	0	0	0	0	0	0	0	0	0	0	0	0	0	0	0	0	0	0	0	0	0	0	0	0	0	0	0	0	0	0	0	0	0	0	0	0	0
XOHJEM	0	0	0	0	0	0	0	0	0	0	0	0	0	0	0	0	0	0	0	0	0	0	0	0	0	0	0	0	0	0	0	0	0	0	0	0	0	0	0	0	0	0	0	0	0	0	0	0	0
SUHZUR	0	0	0	0	0	0	0	0	0	0	0	0	0	0	0	0	0	0	0	0	0	0	0	0	0	0	0	0	0	0	0	0	0	0	0	0	0	0	0	0	0	0	0	0	0	0	0	0	0
YOTYIQ	0	0	0	0	0	0	0	0	0	0	0	0	0	0	0	0	0	0	0	0	0	0	0	0	0	0	0	0	0	0	0	0	0	0	0	0	0	0	0	0	0	0	0	0	0	0	0	0	0
HESFER	0	0	0	0	0	0	0	0	0	0	0	0	0	0	0	0	0	0	0	0	0	0	0	0	0	0	0	0	0	0	0	0	0	0	0	0	0	0	0	0	0	0	0	0	0	0	0	0	0
KOTSER02	0	0	0	0	0	0	0	0	0	0	0	0	0	0	0	0	0	0	0	0	0	0	0	0	0	0	0	0	0	0	0	0	0	0	0	0	0	0	0	0	0	0	0	0	0	0	0	0	0
WOBBUL	0	0	0	0	0	0	0	0	0	0	0	0	0	0	0	0	0	0	0	0	0	0	0	0	0	0	0	0	0	0	0	0	0	0	0	0	0	0	0	0	0	0	0	0	0	0	0	0	0
HOKLAU02	0	0	0	0	0	0	0	0	0	0	0	0	0	0	0	0	0	0	0	0	0	0	0	0	0	0	0	0	0	0	0	0	0	0	0	0	0	0	0	0	0	0	0	0	0	0	0	0	0
IJULUV	0	0	0	0	0	0	0	0	0	0	0	0	0	0	0	0	0	0	0	0	0	0	0	0	0	0	0	0	0	0	0	0	0	0	0	0	0	0	0	0	0	0	0	0	0	0	0	0	0
OBIZAD	0	0	0	0	0	0	0	0	0	0	0	0	0	0	0	0	0	0	0	0	0	0	0	0	0	0	0	0	0	0	0	0	0	0	0	0	0	0	0	0	0	0	0	0	0	0	0	0	0
HORDUN01	0	0	0	0	0	0	0	0	0	0	0	0	0	0	0	0	0	0	0	0	0	0	0	0	0	0	0	0	0	0	0	0	0	0	0	0	0	0	0	0	0	0	0	0	0	0	0	0	0
CAMFIH01	0	0	0	0	0	0	0	0	0	0	0	0	0	0	0	0	0	0	0	0	0	0	0	0	0	0	0	0	0	0	0	0	0	0	0	0	0	0	0	0	0	0	0	0	0	0	0	0	0
LUHCEX	0	0	0	0	0	0	0	0	0	0	0	0	0	0	0	0	0	1	1	0	1	1	1	1	1	0	0	0	0	0	1	0	0	0	1	1	1	1	1	1	1	1	4	1	1	1	1	4	1
gm8p_black	0	0	0	0	0	0	0	0	0	0	0	0	0	0	0	0	0	0	0	0	0	0	0	0	0	0	0	0	0	0	0	0	0	0	0	0	0	0	0	0	0	0	0	0	0	0	0	0	0
NAMXIL	0	0	0	0	0	0	0	0	0	0	0	0	0	0	0	0	0	0	0	0	0	0	0	0	0	0	0	0	0	0	0	0	0	0	0	0	0	0	0	0	0	0	0	0	0	0	0	0	0
19mec10a	0	0	0	0	0	0	0	0	0	0	0	0	0	0	0	0	0	0	0	0	0	0	0	0	0	0	0	0	0	0	0	0	0	0	0	0	0	0	0	0	0	0	0	0	0	0	0	0	0
19mec11	0	0	0	0	0	0	0	0	0	0	0	0	0	0	0	0	0	0	0	0	0	0	0	0	0	0	0	0	0	0	0	0	0	0	0	0	0	0	0	0	0	0	0	0	0	0	0	0	0
YOKTEX	0	0	0	0	0	0	0	0	0	0	0	0	0	0	0	0	0	0	0	0	0	0	0	0	0	0	0	0	0	0	0	0	0	0	0	0	0	0	0	0	0	0	0	0	0	0	0	0	0
do5p	0	0	0	0	0	0	0	0	0	0	0	0	0	0	0	0	0	0	0	0	0	0	0	0	0	0	0	0	0	0	0	0	0	0	0	0	0	0	0	0	0	0	0	0	0	0	0	0	0
QUZKUS	0	0	0	0	0	0	0	0	0	0	0	0	0	0	0	0	0	0	0	0	0	0	0	0	0	0	0	0	0	0	0	0	0	0	0	0	0	0	0	0	0	0	0	0	0	0	0	0	0
20mec06b	0	0	0	0	0	0	0	0	0	0	0	0	0	0	0	0	0	0	0	0	0	0	0	0	0	0	0	0	0	0	0	0	0	0	0	0	0	0	0	0	0	0	0	0	0	0	0	0	0
QUYXOY	0	0	0	0	0	0	0	0	0	0	0	0	0	0	0	0	0	0	0	0	0	0	0	0	0	0	0	0	0	0	0	0	0	0	0	0	0	0	0	0	0	0	0	0	0	0	0	0	0
CNCHAL	0	0	0	0	0	0	0	0	0	0	0	0	0	0	0	0	0	0	0	0	0	0	0	0	0	0	0	0	0	0	0	0	0	0	0	0	0	0	0	0	0	0	0	0	0	0	0	0	0
YESDUW	0	0	0	0	0	0	0	0	0	0	0	0	0	0	0	0	0	0	0	0	0	0	0	0	0	0	0	0	0	0	0	0	0	0	0	0	0	0	0	0	0	0	0	0	0	0	0	0	0
TUPFOA	0	0	0	0	0	0	0	0	0	0	0	0	0	0	0	0	0	0	0	0	0	0	0	0	0	0	0	0	0	0	0	0	0	0	0	0	0	0	0	0	0	0	0	0	0	0	0	0	0
20mec05_a	0	0	0	0	0	0	0	0	0	0	0	0	0	0	0	0	0	0	0	0	0	0	0	0	0	0	0	0	0	0	0	0	0	0	0	0	0	0	0	0	0	0	0	0	0	0	0	0	0
PICGEP	0	0	0	0	0	0	0	0	0	0	0	0	0	0	0	0	0	0	0	0	0	0	0	0	0	0	0	0	0	1	0	0	0	0	0	0	0	0	0	0	0	1	0	0	0	0	0	0	1
DUSVUJ	0	0	0	0	0	0	0	0	0	0	0	0	0	0	0	0	0	0	0	0	0	0	0	0	0	0	0	0	0	0	0	0	0	0	0	0	0	0	0	0	0	0	0	0	0	0	0	0	0
MIKMUR	0	0	0	0	0	0	0	0	0	0	0	0	0	0	0	0	0	0	0	0	0	0	0	0	0	0	0	0	0	0	0	0	0	0	0	0	0	0	0	0	0	0	0	0	0	0	0	0	0
gm1-	0	0	0	0	0	0	0	0	0	0	0	0	0	0	0	0	0	0	0	0	0	0	0	0	0	0	0	0	0	0	0	0	0	0	0	0	0	0	0	0	0	0	0	0	0	0	0	0	0
RIYRIB	0	0	0	0	0	0	0	0	0	0	0	0	0	0	1	0	0	0	0	0	0	0	0	0	0	0	0	0	0	0	0	0	0	0	0	0	0	0	0	0	0	0	0	0	0	0	0	0	0
gp1-	0	0	0	0	0	0	0	0	0	0	0	0	0	0	0	0	0	0	0	0	0	0	0	0	0	0	0	0	0	0	0	0	0	0	0	0	0	0	0	0	0	0	0	0	0	0	0	0	0
PUQSUP01	0	0	0	0	0	0	0	0	0	0	0	0	0	0	0	0	0	1	0	0	1	1	1	1	1	0	0	0	0	0	1	0	0	0	1	1	0	0	0	0	0	0	0	0	0	1	0	1	0
DUMMAA	0	0	0	0	0	0	0	0	0	0	0	0	0	0	0	0	0	0	0	0	0	0	0	0	0	0	0	0	0	0	0	0	0	0	0	0	0	0	0	0	0	0	0	0	0	0	0	0	0
IDIPAM	0	0	0	0	0	0	0	0	0	0	0	0	0	0	0	0	0	0	0	0	0	0	0	0	0	1	0	0	0	0	0	0	0	0	0	0	0	0	0	0	0	0	0	0	0	0	0	0	0
VAGNEX02	0	0	0	0	0	0	0	0	0	0	0	0	0	0	0	0	0	0	0	0	0	0	0	0	0	0	0	0	0	0	0	0	0	0	0	0	0	0	0	0	0	0	0	0	0	0	0	0	0
FEDSOX01	0	0	0	0	0	0	0	0	0	0	0	0	0	0	0	0	0	0	0	0	0	0	0	0	0	0	0	0	0	0	0	0	0	0	0	0	0	0	0	0	0	0	0	0	0	0	0	0	0
QEMCER	0	0	0	0	0	0	0	0	0	0	0	0	0	0	0	0	0	0	0	0	0	0	0	0	0	0	0	0	0	0	0	0	0	0	0	0	0	0	0	0	0	0	0	0	0	0	0	0	0
NAWCEU	0	0	0	0	0	0	0	0	0	0	0	0	0	0	0	0	0	0	0	0	0	0	0	0	0	0	0	0	0	0	0	0	0	0	0	0	0	0	0	0	0	0	0	0	0	0	0	0	0
HIVPOR	0	0	0	0	0	0	0	0	0	0	0	0	0	0	0	0	0	0	0	0	0	0	0	0	0	0	0	0	0	0	0	0	0	0	0	0	0	0	0	0	0	0	0	0	0	0	0	0	0
SEQLAB	0	0	0	0	0	0	0	0	0	0	0	0	0	0	0	0	0	0	0	0	0	0	0	0	0	0	0	0	0	0	0	0	0	0	0	0	0	0	0	0	0	0	0	0	0	0	0	0	0
19mec05	0	0	0	0	0	0	0	0	0	0	0	0	0	0	0	0	0	0	0	0	0	0	0	0	0	0	0	0	0	0	0	0	0	0	0	0	0	0	0	0	0	0	0	0	0	0	0	0	0
BRNICH	0	0	0	0	0	0	0	0	0	0	0	0	0	0	1	0	0	0	0	0	0	0	0	0	0	0	0	0	0	0	0	0	0	0	0	0	0	0	0	0	0	0	0	0	0	0	0	0	0
gm4p	0	0	1	0	0	0	0	0	0	0	0	0	0	0	0	0	0	0	0	0	0	0	0	0	0	0	0	0	0	0	0	0	0	0	0	0	0	0	0	0	0	0	0	0	1	0	0	0	0
ROVHAN	0	0	0	0	0	0	0	0	0	0	0	0	0	0	0	0	0	0	0	0	0	0	0	0	0	0	0	0	0	0	0	0	0	0	0	0	0	0	0	0	0	0	0	0	0	0	0	0	0
19mec08_a	0	0	0	0	0	0	0	0	0	0	0	0	0	0	0	0	0	0	0	0	0	0	0	0	0	0	0	0	0	0	0	0	0	0	0	0	0	0	0	0	0	0	0	0	0	0	0	0	0
HUGCIW	0	0	0	0	0	0	0	0	0	0	0	0	0	0	0	0	0	0	0	0	0	0	0	0	0	0	0	0	0	0	0	0	0	0	0	0	0	0	0	0	0	0	0	0	0	0	0	0	0
RUGRER	0	0	0	0	0	0	0	0	0	0	0	0	0	0	0	0	0	0	0	0	0	0	0	0	0	0	0	0	0	0	0	0	0	0	0	0	0	0	0	0	0	0	0	0	0	0	0	0	0
TUPTEE	0	0	0	0	0	0	0	0	0	0	0	0	0	0	0	0	0	0	0	0	0	0	0	0	0	0	0	0	0	0	0	0	0	0	0	0	0	0	0	0	0	0	0	0	0	0	0	0	0
Grand Total	28	380	379	377	377	375	375	375	373	373	371	369	369	366	365	361	352	419	413	413	460	456	456	455	466	464	461	459	459	455	453	452	447	447	454	453	426	432	410	398	404	387	397	396	410	391	388	386	384
[truncated: 184 more columns]
